# Supplementary material for: Characterisation of macrophage infiltration and polarisation based on integrated transcriptomic and histological analyses in Primary Sjögren’s syndrome
Source: Front Immunol. 2023 Nov 3;14:1292146. doi: 10.3389/fimmu.2023.1292146 (PMC10656691; doi:10.3389/fimmu.2023.1292146)
Supplement: Supplementary file 3 [file Table_1.xls]

## Sheet: GSE157278_markers注释后-全
	p_val	avg_log2FC	pct.1	pct.2	p_val_adj	cluster	gene
LTB	0	1.33276	0.893	0.464	0	CD4 T cells	LTB
IL7R	0	1.28232	0.879	0.378	0	CD4 T cells	IL7R
MAL	0	1.18357	0.513	0.11	0	CD4 T cells	MAL
TCF7	0	1.0877	0.632	0.226	0	CD4 T cells	TCF7
LDHB	0	1.06135	0.924	0.671	0	CD4 T cells	LDHB
LEF1	0	1.06103	0.583	0.187	0	CD4 T cells	LEF1
CAMK4	0	0.958424	0.565	0.211	0	CD4 T cells	CAMK4
SARAF	0	0.950178	0.978	0.889	0	CD4 T cells	SARAF
NOSIP	0	0.937799	0.736	0.434	0	CD4 T cells	NOSIP
TRAT1	0	0.902787	0.413	0.107	0	CD4 T cells	TRAT1
LEPROTL1	0	0.831885	0.806	0.524	0	CD4 T cells	LEPROTL1
AQP3	0	0.815935	0.398	0.133	0	CD4 T cells	AQP3
CCR7	0	0.815005	0.466	0.174	0	CD4 T cells	CCR7
FLT3LG	0	0.804969	0.612	0.31	0	CD4 T cells	FLT3LG
INPP4B	0	0.798142	0.366	0.102	0	CD4 T cells	INPP4B
RCAN3	0	0.772528	0.427	0.15	0	CD4 T cells	RCAN3
GPR183	0	0.74772	0.421	0.169	0	CD4 T cells	GPR183
PIK3IP1	0	0.732232	0.63	0.352	0	CD4 T cells	PIK3IP1
AP3M2	0	0.708549	0.251	0.05	0	CD4 T cells	AP3M2
NDFIP1	0	0.69746	0.674	0.449	0	CD4 T cells	NDFIP1
IL6ST	0	0.680812	0.377	0.166	0	CD4 T cells	IL6ST
CD28	0	0.673565	0.313	0.088	0	CD4 T cells	CD28
RPL32	0	0.659858	0.983	0.997	0	CD4 T cells	RPL32
EEF1G	0	0.658943	0.951	0.889	0	CD4 T cells	EEF1G
RPS25	0	0.647037	0.98	0.987	0	CD4 T cells	RPS25
FYB	0	0.636831	0.859	0.67	0	CD4 T cells	FYB
ICOS	0	0.635389	0.253	0.065	0	CD4 T cells	ICOS
RPS12	0	0.633479	0.988	0.997	0	CD4 T cells	RPS12
RPS3A	0	0.629793	0.985	0.993	0	CD4 T cells	RPS3A
SLC2A3	0	0.628891	0.745	0.565	0	CD4 T cells	SLC2A3
EEF1B2	0	0.627129	0.967	0.948	0	CD4 T cells	EEF1B2
TPT1	0	0.624495	0.991	0.995	0	CD4 T cells	TPT1
RGS10	0	0.607773	0.648	0.456	0	CD4 T cells	RGS10
SERINC5	0	0.607339	0.323	0.122	0	CD4 T cells	SERINC5
GLTSCR2	0	0.597956	0.891	0.766	0	CD4 T cells	GLTSCR2
TMEM123	0	0.595712	0.662	0.436	0	CD4 T cells	TMEM123
RPL11	0	0.587131	0.986	0.997	0	CD4 T cells	RPL11
OXNAD1	0	0.58633	0.407	0.196	0	CD4 T cells	OXNAD1
ABLIM1	0	0.586156	0.454	0.253	0	CD4 T cells	ABLIM1
RPL9	0	0.586035	0.974	0.98	0	CD4 T cells	RPL9
RPS18	0	0.584474	0.983	0.99	0	CD4 T cells	RPS18
RPL36	0	0.581434	0.975	0.988	0	CD4 T cells	RPL36
RPL30	0	0.579364	0.988	0.997	0	CD4 T cells	RPL30
C12orf57	0	0.579145	0.869	0.693	0	CD4 T cells	C12orf57
DGKA	0	0.575759	0.362	0.162	0	CD4 T cells	DGKA
RPL13	0	0.575535	0.99	0.998	0	CD4 T cells	RPL13
RPS6	0	0.574193	0.981	0.982	0	CD4 T cells	RPS6
EIF3E	0	0.574142	0.831	0.692	0	CD4 T cells	EIF3E
PABPC1	0	0.567174	0.979	0.946	0	CD4 T cells	PABPC1
RPS5	0	0.566387	0.974	0.97	0	CD4 T cells	RPS5
ITM2A	0	0.56445	0.502	0.3	0	CD4 T cells	ITM2A
CD5	0	0.563547	0.386	0.181	0	CD4 T cells	CD5
NPM1	0	0.562762	0.941	0.868	0	CD4 T cells	NPM1
RPL5	0	0.561265	0.977	0.979	0	CD4 T cells	RPL5
TRABD2A	0	0.560081	0.257	0.082	0	CD4 T cells	TRABD2A
RPL4	0	0.558949	0.966	0.94	0	CD4 T cells	RPL4
EEF1A1	0	0.555233	0.994	0.999	0	CD4 T cells	EEF1A1
RPS27	0	0.554357	0.989	0.991	0	CD4 T cells	RPS27
TC2N	0	0.554086	0.492	0.271	0	CD4 T cells	TC2N
RPL35A	0	0.551507	0.984	0.994	0	CD4 T cells	RPL35A
RPL22	0	0.549583	0.971	0.986	0	CD4 T cells	RPL22
PPP1R2	0	0.548979	0.623	0.448	0	CD4 T cells	PPP1R2
CCDC109B	0	0.546574	0.618	0.414	0	CD4 T cells	CCDC109B
RPS8	0	0.54221	0.985	0.997	0	CD4 T cells	RPS8
ARRDC2	0	0.538244	0.415	0.274	0	CD4 T cells	ARRDC2
RPL34	0	0.536821	0.986	0.997	0	CD4 T cells	RPL34
RPS15A	0	0.533785	0.986	0.996	0	CD4 T cells	RPS15A
CDKN1B	0	0.530253	0.548	0.362	0	CD4 T cells	CDKN1B
RGCC	0	0.527972	0.353	0.184	0	CD4 T cells	RGCC
RPS29	0	0.526122	0.973	0.969	0	CD4 T cells	RPS29
RPS14	0	0.52595	0.984	0.994	0	CD4 T cells	RPS14
RPS21	0	0.524303	0.981	0.99	0	CD4 T cells	RPS21
RPL38	0	0.523283	0.96	0.947	0	CD4 T cells	RPL38
RPSA	0	0.520909	0.978	0.967	0	CD4 T cells	RPSA
RPS10	0	0.520684	0.978	0.988	0	CD4 T cells	RPS10
SELL	0	0.518229	0.645	0.44	0	CD4 T cells	SELL
RPL3	0	0.518217	0.982	0.975	0	CD4 T cells	RPL3
RPS27A	0	0.516164	0.987	0.995	0	CD4 T cells	RPS27A
RPS13	0	0.51454	0.98	0.995	0	CD4 T cells	RPS13
RPS4X	0	0.509447	0.984	0.994	0	CD4 T cells	RPS4X
RPL14	0	0.507595	0.981	0.992	0	CD4 T cells	RPL14
RPL10A	0	0.50699	0.973	0.967	0	CD4 T cells	RPL10A
CD6	0	0.506081	0.462	0.258	0	CD4 T cells	CD6
S1PR1	0	0.503691	0.433	0.244	0	CD4 T cells	S1PR1
SATB1	0	0.50268	0.407	0.241	0	CD4 T cells	SATB1
RPS23	0	0.501935	0.982	0.994	0	CD4 T cells	RPS23
ARHGAP15	0	0.500501	0.55	0.382	0	CD4 T cells	ARHGAP15
GIMAP7	0	0.498363	0.56	0.384	0	CD4 T cells	GIMAP7
ITK	0	0.495076	0.429	0.252	0	CD4 T cells	ITK
RPL18	0	0.493996	0.984	0.995	0	CD4 T cells	RPL18
KLF2	0	0.490732	0.881	0.742	0	CD4 T cells	KLF2
RPS28	0	0.488738	0.987	0.997	0	CD4 T cells	RPS28
RPL37	0	0.484327	0.981	0.996	0	CD4 T cells	RPL37
RPLP0	0	0.484216	0.981	0.98	0	CD4 T cells	RPLP0
RPL10	0	0.481523	0.994	0.998	0	CD4 T cells	RPL10
SH3YL1	0	0.4809	0.279	0.121	0	CD4 T cells	SH3YL1
TNFSF8	0	0.480611	0.26	0.105	0	CD4 T cells	TNFSF8
TESPA1	0	0.477577	0.27	0.112	0	CD4 T cells	TESPA1
RPL19	0	0.475096	0.984	0.997	0	CD4 T cells	RPL19
TOMM7	0	0.471077	0.94	0.903	0	CD4 T cells	TOMM7
EEF2	0	0.471032	0.955	0.913	0	CD4 T cells	EEF2
RPS3	0	0.466685	0.984	0.992	0	CD4 T cells	RPS3
TNFAIP8	0	0.465777	0.532	0.362	0	CD4 T cells	TNFAIP8
RPS16	0	0.465058	0.977	0.984	0	CD4 T cells	RPS16
PCED1B	0	0.463462	0.352	0.194	0	CD4 T cells	PCED1B
PIM1	0	0.46284	0.421	0.26	0	CD4 T cells	PIM1
PIM2	0	0.461119	0.43	0.266	0	CD4 T cells	PIM2
RPL39	0	0.460604	0.982	0.996	0	CD4 T cells	RPL39
RPL18A	0	0.459401	0.982	0.993	0	CD4 T cells	RPL18A
LINC00861	0	0.458024	0.511	0.332	0	CD4 T cells	LINC00861
SOD1	0	0.450063	0.771	0.624	0	CD4 T cells	SOD1
CD27	0	0.449712	0.381	0.191	0	CD4 T cells	CD27
RPL29	0	0.447049	0.978	0.994	0	CD4 T cells	RPL29
FOXP1	0	0.445191	0.574	0.409	0	CD4 T cells	FOXP1
RPLP2	0	0.440877	0.981	0.996	0	CD4 T cells	RPLP2
RPL24	0	0.43901	0.973	0.985	0	CD4 T cells	RPL24
BCL2	0	0.438543	0.314	0.171	0	CD4 T cells	BCL2
RPL7	0	0.432397	0.961	0.951	0	CD4 T cells	RPL7
HINT1	0	0.431327	0.918	0.841	0	CD4 T cells	HINT1
ANP32B	0	0.426916	0.777	0.646	0	CD4 T cells	ANP32B
SNHG8	0	0.426696	0.664	0.504	0	CD4 T cells	SNHG8
EIF4B	0	0.425926	0.755	0.614	0	CD4 T cells	EIF4B
RPS20	0	0.425853	0.904	0.833	0	CD4 T cells	RPS20
MLLT3	0	0.42512	0.252	0.114	0	CD4 T cells	MLLT3
SOCS3	0	0.423849	0.338	0.19	0	CD4 T cells	SOCS3
RPS2	0	0.42061	0.987	0.994	0	CD4 T cells	RPS2
LDLRAP1	0	0.419237	0.27	0.142	0	CD4 T cells	LDLRAP1
RHOH	0	0.415745	0.598	0.41	0	CD4 T cells	RHOH
BCL11B	0	0.415296	0.301	0.159	0	CD4 T cells	BCL11B
RPL17	0	0.411618	0.978	0.974	0	CD4 T cells	RPL17
RPL21	0	0.410416	0.976	0.979	0	CD4 T cells	RPL21
FXYD5	0	0.395754	0.938	0.893	0	CD4 T cells	FXYD5
CD3E	0	0.394916	0.939	0.616	0	CD4 T cells	CD3E
THEM4	0	0.393743	0.269	0.137	0	CD4 T cells	THEM4
AC090498.1	0	0.39244	0.989	0.997	0	CD4 T cells	AC090498.1
RPL12	0	0.390413	0.978	0.995	0	CD4 T cells	RPL12
RPL13A	0	0.385625	0.974	0.974	0	CD4 T cells	RPL13A
CD3D	0	0.38265	0.764	0.459	0	CD4 T cells	CD3D
GNB2L1	0	0.378336	0.977	0.984	0	CD4 T cells	GNB2L1
RPS9	0	0.377406	0.972	0.979	0	CD4 T cells	RPS9
AES	0	0.370834	0.863	0.727	0	CD4 T cells	AES
RPL8	0	0.363958	0.981	0.993	0	CD4 T cells	RPL8
RPS15	0	0.36091	0.984	0.996	0	CD4 T cells	RPS15
CD4	0	0.359575	0.263	0.127	0	CD4 T cells	CD4
RPL36A	0	0.356177	0.901	0.841	0	CD4 T cells	RPL36A
RPLP1	0	0.348126	0.991	0.998	0	CD4 T cells	RPLP1
BTG1	0	0.346742	0.982	0.955	0	CD4 T cells	BTG1
RPL28	0	0.338506	0.99	0.999	0	CD4 T cells	RPL28
RPL31	0	0.323511	0.953	0.95	0	CD4 T cells	RPL31
CD3G	0	0.313218	0.548	0.346	0	CD4 T cells	CD3G
RPL27	0	0.309084	0.958	0.958	0	CD4 T cells	RPL27
RPS19	0	0.30421	0.985	0.993	0	CD4 T cells	RPS19
NACA	0	0.299296	0.976	0.989	0	CD4 T cells	NACA
RPL35	0	0.294506	0.968	0.975	0	CD4 T cells	RPL35
RPL23A	0	0.29075	0.976	0.982	0	CD4 T cells	RPL23A
RPS7	0	0.282418	0.984	0.994	0	CD4 T cells	RPS7
DNAJB1	0	0.273962	0.861	0.687	0	CD4 T cells	DNAJB1
COX7C	0	0.272356	0.932	0.909	0	CD4 T cells	COX7C
RPL7A	0	0.271966	0.983	0.993	0	CD4 T cells	RPL7A
RPL26	0	0.271615	0.979	0.994	0	CD4 T cells	RPL26
RPL37A	0	0.262754	0.974	0.981	0	CD4 T cells	RPL37A
UBA52	0	0.253449	0.972	0.982	0	CD4 T cells	UBA52
PBXIP1	1.93e-301	0.411388	0.358	0.214	6.49e-297	CD4 T cells	PBXIP1
RPL27A	2.96e-300	0.284354	0.92	0.89	9.97e-296	CD4 T cells	RPL27A
SPOCK2	1.71e-272	0.336148	0.561	0.388	5.77e-268	CD4 T cells	SPOCK2
HSPA8	4.54e-269	0.272532	0.94	0.881	1.53e-264	CD4 T cells	HSPA8
ZFP36L2	9.16e-267	0.334531	0.956	0.914	3.09e-262	CD4 T cells	ZFP36L2
EIF2S3	1.98e-259	0.365336	0.663	0.539	6.66e-255	CD4 T cells	EIF2S3
CD55	1.21e-253	0.479439	0.648	0.534	4.07e-249	CD4 T cells	CD55
PDE3B	1.24e-249	0.372012	0.292	0.168	4.19e-245	CD4 T cells	PDE3B
SF1	4.6e-246	0.346947	0.757	0.655	1.55e-241	CD4 T cells	SF1
OCIAD2	8.16e-242	0.34548	0.468	0.325	2.75e-237	CD4 T cells	OCIAD2
EIF3H	5.03e-235	0.307087	0.796	0.703	1.69e-230	CD4 T cells	EIF3H
SFXN1	3.89e-231	0.340982	0.274	0.16	1.31e-226	CD4 T cells	SFXN1
TTC39C	5.18e-230	0.362774	0.373	0.247	1.74e-225	CD4 T cells	TTC39C
CYLD	3.41e-229	0.381059	0.387	0.262	1.15e-224	CD4 T cells	CYLD
PAG1	5.15e-224	0.367257	0.308	0.193	1.73e-219	CD4 T cells	PAG1
ST13	1.33e-216	0.335841	0.664	0.554	4.49e-212	CD4 T cells	ST13
TMEM256-PLSCR3	5.85e-216	0.334388	0.321	0.204	1.97e-211	CD4 T cells	TMEM256-PLSCR3
CTB-133G6.1	4.2e-210	0.329011	0.252	0.147	1.42e-205	CD4 T cells	CTB-133G6.1
MALAT1	5.73e-207	0.2607	0.996	0.999	1.93e-202	CD4 T cells	MALAT1
PEBP1	6.53e-200	0.299114	0.602	0.475	2.2e-195	CD4 T cells	PEBP1
YPEL5	5.21e-198	0.462803	0.63	0.547	1.76e-193	CD4 T cells	YPEL5
ETS1	3.66e-195	0.300565	0.623	0.48	1.23e-190	CD4 T cells	ETS1
SMDT1	6.39e-194	0.301233	0.713	0.616	2.15e-189	CD4 T cells	SMDT1
ZFAS1	1.13e-189	0.263671	0.804	0.72	3.81e-185	CD4 T cells	ZFAS1
RSL1D1	3.78e-185	0.32744	0.55	0.44	1.27e-180	CD4 T cells	RSL1D1
CYTIP	7.93e-181	0.314132	0.752	0.665	2.67e-176	CD4 T cells	CYTIP
GSTK1	4.67e-179	0.312796	0.757	0.68	1.57e-174	CD4 T cells	GSTK1
CNST	8.23e-173	0.350399	0.272	0.173	2.77e-168	CD4 T cells	CNST
FCMR	5.89e-169	0.25544	0.558	0.42	1.98e-164	CD4 T cells	FCMR
RNASET2	1.82e-166	0.255439	0.602	0.473	6.15e-162	CD4 T cells	RNASET2
2023-09-06	2.62e-164	0.291528	0.631	0.52	8.82e-160	CD4 T cells	2023-09-06
PSIP1	1.54e-163	0.299735	0.424	0.311	5.19e-159	CD4 T cells	PSIP1
NSA2	9.57e-161	0.292949	0.624	0.527	3.22e-156	CD4 T cells	NSA2
C6orf48	4.9e-160	0.311916	0.357	0.256	1.65e-155	CD4 T cells	C6orf48
STAT3	5.52e-159	0.358111	0.494	0.393	1.86e-154	CD4 T cells	STAT3
NSMCE3	1.15e-158	0.336069	0.412	0.303	3.89e-154	CD4 T cells	NSMCE3
MGAT4A	2.57e-157	0.285614	0.537	0.417	8.65e-153	CD4 T cells	MGAT4A
TOMM20	2.07e-156	0.281167	0.639	0.544	6.96e-152	CD4 T cells	TOMM20
GIMAP1	1.73e-155	0.298337	0.394	0.287	5.83e-151	CD4 T cells	GIMAP1
MZT2A	1.82e-153	0.267799	0.535	0.423	6.13e-149	CD4 T cells	MZT2A
ADD3	2.5e-150	0.278007	0.55	0.441	8.41e-146	CD4 T cells	ADD3
PTGER4	3.52e-149	0.30861	0.387	0.282	1.19e-144	CD4 T cells	PTGER4
TMEM243	2.01e-148	0.280933	0.438	0.332	6.77e-144	CD4 T cells	TMEM243
R3HDM4	1.94e-145	0.343008	0.369	0.273	6.53e-141	CD4 T cells	R3HDM4
SOCS1	2.8e-145	0.272009	0.3	0.2	9.45e-141	CD4 T cells	SOCS1
SMCHD1	2.29e-142	0.313889	0.57	0.471	7.71e-138	CD4 T cells	SMCHD1
SCML4	9.4e-141	0.2752	0.294	0.197	3.17e-136	CD4 T cells	SCML4
FAM65B	1.83e-139	0.291275	0.627	0.533	6.17e-135	CD4 T cells	FAM65B
FKBP5	1.99e-139	0.298651	0.302	0.211	6.71e-135	CD4 T cells	FKBP5
PRDX2	1.95e-137	0.256345	0.434	0.328	6.57e-133	CD4 T cells	PRDX2
ATF7IP2	9.2e-137	0.264953	0.268	0.179	3.1e-132	CD4 T cells	ATF7IP2
CORO1B	1.44e-135	0.321658	0.307	0.219	4.85e-131	CD4 T cells	CORO1B
SNHG7	6.24e-134	0.263016	0.464	0.364	2.1e-129	CD4 T cells	SNHG7
LAT	7.61e-134	0.265038	0.507	0.386	2.56e-129	CD4 T cells	LAT
ARID5B	2.2e-125	0.277716	0.318	0.223	7.4e-121	CD4 T cells	ARID5B
AAK1	3.32e-125	0.283911	0.459	0.356	1.12e-120	CD4 T cells	AAK1
RNF138	1.08e-120	0.280093	0.343	0.256	3.65e-116	CD4 T cells	RNF138
RGS1	3.36e-120	0.41152	0.314	0.228	1.13e-115	CD4 T cells	RGS1
DOCK10	1.33e-118	0.290388	0.304	0.22	4.47e-114	CD4 T cells	DOCK10
ZC3HAV1	1.02e-114	0.277789	0.414	0.323	3.45e-110	CD4 T cells	ZC3HAV1
PRMT9	2.46e-113	0.289157	0.26	0.181	8.3e-109	CD4 T cells	PRMT9
GCC2	5.33e-113	0.268799	0.404	0.314	1.8e-108	CD4 T cells	GCC2
CMPK1	1.77e-111	0.277839	0.42	0.336	5.97e-107	CD4 T cells	CMPK1
TGFBR2	1.94e-110	0.318919	0.363	0.281	6.54e-106	CD4 T cells	TGFBR2
WHSC1L1	3.28e-109	0.268895	0.466	0.378	1.1e-104	CD4 T cells	WHSC1L1
EPB41	7.49e-108	0.259412	0.343	0.256	2.52e-103	CD4 T cells	EPB41
TMC8	4.52e-107	0.287432	0.385	0.299	1.52e-102	CD4 T cells	TMC8
MAX	5.11e-105	0.416848	0.453	0.368	1.72e-100	CD4 T cells	MAX
RASA3	5.53e-98	0.261769	0.423	0.333	1.86e-93	CD4 T cells	RASA3
ANKRD12	1.65e-95	0.250361	0.566	0.488	5.57e-91	CD4 T cells	ANKRD12
MBNL1	1.31e-92	0.25009	0.732	0.674	4.4e-88	CD4 T cells	MBNL1
IKZF1	3.33e-92	0.252476	0.523	0.445	1.12e-87	CD4 T cells	IKZF1
AP000769.1	3.84e-71	0.255225	0.327	0.259	1.29e-66	CD4 T cells	AP000769.1
KIF2A	6.14e-54	0.275881	0.343	0.283	2.07e-49	CD4 T cells	KIF2A
S100A8	0	6.12319	0.986	0.268	0	Monocytes	S100A8
S100A9	0	5.20267	0.965	0.282	0	Monocytes	S100A9
LYZ	0	4.96161	0.984	0.27	0	Monocytes	LYZ
CST3	0	3.69882	0.986	0.191	0	Monocytes	CST3
S100A12	0	3.68768	0.833	0.03	0	Monocytes	S100A12
FCN1	0	3.68103	0.94	0.072	0	Monocytes	FCN1
VCAN	0	3.39299	0.87	0.043	0	Monocytes	VCAN
G0S2	0	3.07982	0.513	0.032	0	Monocytes	G0S2
CXCL8	0	3.02143	0.564	0.034	0	Monocytes	CXCL8
NEAT1	0	2.96926	0.965	0.46	0	Monocytes	NEAT1
CTSS	0	2.92003	0.963	0.386	0	Monocytes	CTSS
CSTA	0	2.8963	0.859	0.038	0	Monocytes	CSTA
CD14	0	2.89404	0.787	0.023	0	Monocytes	CD14
PLAUR	0	2.88727	0.803	0.063	0	Monocytes	PLAUR
IL1B	0	2.87881	0.523	0.032	0	Monocytes	IL1B
AIF1	0	2.78344	0.945	0.225	0	Monocytes	AIF1
SERPINA1	0	2.75982	0.877	0.061	0	Monocytes	SERPINA1
S100A6	0	2.73727	0.995	0.868	0	Monocytes	S100A6
SAT1	0	2.73579	0.978	0.584	0	Monocytes	SAT1
MS4A6A	0	2.69861	0.81	0.041	0	Monocytes	MS4A6A
TYROBP	0	2.63452	0.976	0.338	0	Monocytes	TYROBP
IER3	0	2.60348	0.666	0.122	0	Monocytes	IER3
TYMP	0	2.56836	0.863	0.135	0	Monocytes	TYMP
SOD2	0	2.5658	0.867	0.299	0	Monocytes	SOD2
S100A11	0	2.52333	0.956	0.422	0	Monocytes	S100A11
LGALS2	0	2.51604	0.695	0.027	0	Monocytes	LGALS2
NAMPT	0	2.49728	0.847	0.161	0	Monocytes	NAMPT
CFD	0	2.44655	0.801	0.052	0	Monocytes	CFD
SPI1	0	2.4434	0.853	0.079	0	Monocytes	SPI1
MNDA	0	2.42228	0.755	0.064	0	Monocytes	MNDA
LGALS3	0	2.39793	0.836	0.144	0	Monocytes	LGALS3
IFITM3	0	2.37585	0.857	0.281	0	Monocytes	IFITM3
CEBPD	0	2.35675	0.807	0.16	0	Monocytes	CEBPD
CXCL2	0	2.35053	0.375	0.017	0	Monocytes	CXCL2
LST1	0	2.33625	0.912	0.132	0	Monocytes	LST1
PSAP	0	2.33019	0.945	0.542	0	Monocytes	PSAP
CSF3R	0	2.2972	0.72	0.024	0	Monocytes	CSF3R
CD68	0	2.27883	0.785	0.066	0	Monocytes	CD68
FTH1	0	2.26337	1	0.996	0	Monocytes	FTH1
FOSB	0	2.26154	0.78	0.182	0	Monocytes	FOSB
FCER1G	0	2.25646	0.941	0.249	0	Monocytes	FCER1G
FTL	0	2.25261	0.999	0.991	0	Monocytes	FTL
GPX1	0	2.17467	0.854	0.242	0	Monocytes	GPX1
LINC00936	0	2.14862	0.693	0.118	0	Monocytes	LINC00936
CCL3	0	2.13815	0.408	0.083	0	Monocytes	CCL3
SLC11A1	0	2.12394	0.705	0.041	0	Monocytes	SLC11A1
GRN	0	2.08129	0.718	0.109	0	Monocytes	GRN
CCL3L3	0	2.06772	0.355	0.032	0	Monocytes	CCL3L3
BCL2A1	0	2.05394	0.665	0.162	0	Monocytes	BCL2A1
NCF1	0	2.04205	0.756	0.186	0	Monocytes	NCF1
CYBB	0	2.01311	0.707	0.071	0	Monocytes	CYBB
TNFAIP2	0	2.0129	0.645	0.027	0	Monocytes	TNFAIP2
CLEC7A	0	2.01043	0.688	0.037	0	Monocytes	CLEC7A
FPR1	0	2.00726	0.652	0.029	0	Monocytes	FPR1
EREG	0	2.00057	0.359	0.015	0	Monocytes	EREG
TMEM176B	0	1.97104	0.532	0.026	0	Monocytes	TMEM176B
TSPO	0	1.96556	0.891	0.488	0	Monocytes	TSPO
TKT	0	1.95782	0.832	0.365	0	Monocytes	TKT
FOS	0	1.9557	0.945	0.574	0	Monocytes	FOS
COTL1	0	1.94607	0.946	0.489	0	Monocytes	COTL1
GABARAP	0	1.92879	0.951	0.774	0	Monocytes	GABARAP
S100A10	0	1.92474	0.963	0.779	0	Monocytes	S100A10
TNFSF13B	0	1.92328	0.662	0.055	0	Monocytes	TNFSF13B
NCF2	0	1.91003	0.67	0.046	0	Monocytes	NCF2
AP1S2	0	1.89781	0.765	0.221	0	Monocytes	AP1S2
PPIF	0	1.89422	0.528	0.086	0	Monocytes	PPIF
C5AR1	0	1.89011	0.61	0.033	0	Monocytes	C5AR1
RGS2	0	1.87361	0.785	0.28	0	Monocytes	RGS2
NPC2	0	1.86046	0.821	0.319	0	Monocytes	NPC2
CFP	0	1.8477	0.663	0.064	0	Monocytes	CFP
IFI30	0	1.84271	0.659	0.044	0	Monocytes	IFI30
APLP2	0	1.84179	0.722	0.134	0	Monocytes	APLP2
STXBP2	0	1.83878	0.762	0.225	0	Monocytes	STXBP2
PTPRE	0	1.79876	0.72	0.147	0	Monocytes	PTPRE
CD302	0	1.79559	0.63	0.04	0	Monocytes	CD302
ATF3	0	1.77225	0.482	0.049	0	Monocytes	ATF3
FGL2	0	1.76512	0.635	0.088	0	Monocytes	FGL2
RNF130	0	1.76049	0.701	0.124	0	Monocytes	RNF130
PYCARD	0	1.73075	0.782	0.247	0	Monocytes	PYCARD
TIMP1	0	1.72725	0.789	0.263	0	Monocytes	TIMP1
FCGRT	0	1.72599	0.68	0.129	0	Monocytes	FCGRT
LGALS1	0	1.72367	0.912	0.408	0	Monocytes	LGALS1
TALDO1	0	1.71709	0.775	0.304	0	Monocytes	TALDO1
THBS1	0	1.71461	0.328	0.021	0	Monocytes	THBS1
HLA-DRA	0	1.69423	0.945	0.279	0	Monocytes	HLA-DRA
TMEM176A	0	1.67008	0.462	0.016	0	Monocytes	TMEM176A
PHACTR1	0	1.65785	0.494	0.051	0	Monocytes	PHACTR1
RBP7	0	1.6429	0.488	0.011	0	Monocytes	RBP7
VIM	0	1.64165	0.978	0.848	0	Monocytes	VIM
BLVRB	0	1.62537	0.628	0.099	0	Monocytes	BLVRB
CD36	0	1.59352	0.529	0.024	0	Monocytes	CD36
RP11-1143G9.4	0	1.59282	0.471	0.012	0	Monocytes	RP11-1143G9.4
CTSB	0	1.58937	0.659	0.145	0	Monocytes	CTSB
CLEC4E	0	1.58186	0.484	0.007	0	Monocytes	CLEC4E
IGSF6	0	1.58118	0.548	0.035	0	Monocytes	IGSF6
APOBEC3A	0	1.57971	0.409	0.02	0	Monocytes	APOBEC3A
HLA-DRB1	0	1.56812	0.911	0.401	0	Monocytes	HLA-DRB1
PLBD1	0	1.56684	0.503	0.023	0	Monocytes	PLBD1
CAPG	0	1.55643	0.614	0.101	0	Monocytes	CAPG
CDA	0	1.55412	0.503	0.016	0	Monocytes	CDA
MPEG1	0	1.55368	0.555	0.037	0	Monocytes	MPEG1
S100A4	0	1.54983	0.988	0.815	0	Monocytes	S100A4
ASAH1	0	1.54961	0.749	0.242	0	Monocytes	ASAH1
NFKBIA	0	1.53439	0.948	0.797	0	Monocytes	NFKBIA
BRI3	0	1.53179	0.599	0.079	0	Monocytes	BRI3
JUND	0	1.53164	0.724	0.32	0	Monocytes	JUND
HCK	0	1.51454	0.576	0.044	0	Monocytes	HCK
LILRB2	0	1.51142	0.573	0.036	0	Monocytes	LILRB2
GSTP1	0	1.51109	0.88	0.585	0	Monocytes	GSTP1
LILRA5	0	1.50735	0.515	0.031	0	Monocytes	LILRA5
CPVL	0	1.50009	0.504	0.033	0	Monocytes	CPVL
CEBPB	0	1.49748	0.743	0.315	0	Monocytes	CEBPB
ALDH2	0	1.49324	0.522	0.026	0	Monocytes	ALDH2
RAB31	0	1.48623	0.574	0.056	0	Monocytes	RAB31
MCL1	0	1.48069	0.838	0.471	0	Monocytes	MCL1
ANXA5	0	1.47879	0.749	0.26	0	Monocytes	ANXA5
CD300E	0	1.47252	0.489	0.022	0	Monocytes	CD300E
NR4A1	0	1.46934	0.618	0.248	0	Monocytes	NR4A1
MAFB	0	1.43789	0.406	0.029	0	Monocytes	MAFB
PGD	0	1.43787	0.596	0.133	0	Monocytes	PGD
RILPL2	0	1.4244	0.645	0.197	0	Monocytes	RILPL2
PILRA	0	1.42247	0.54	0.034	0	Monocytes	PILRA
FCGR2A	0	1.41743	0.492	0.027	0	Monocytes	FCGR2A
LY86	0	1.4149	0.564	0.064	0	Monocytes	LY86
CDKN1A	0	1.40906	0.607	0.159	0	Monocytes	CDKN1A
CTSH	0	1.39772	0.572	0.09	0	Monocytes	CTSH
GAPDH	0	1.39706	0.974	0.933	0	Monocytes	GAPDH
ODF3B	0	1.3922	0.543	0.068	0	Monocytes	ODF3B
JAML	0	1.37585	0.575	0.108	0	Monocytes	JAML
SGK1	0	1.37579	0.455	0.109	0	Monocytes	SGK1
NINJ1	0	1.37579	0.604	0.16	0	Monocytes	NINJ1
SLC7A7	0	1.37349	0.512	0.031	0	Monocytes	SLC7A7
OAZ1	0	1.36848	0.966	0.853	0	Monocytes	OAZ1
SULT1A1	0	1.36431	0.478	0.05	0	Monocytes	SULT1A1
IFNGR2	0	1.3639	0.567	0.092	0	Monocytes	IFNGR2
KLF4	0	1.36376	0.472	0.031	0	Monocytes	KLF4
FGR	0	1.32755	0.696	0.2	0	Monocytes	FGR
DMXL2	0	1.32025	0.447	0.025	0	Monocytes	DMXL2
MT-ND4	0	1.31839	0.993	0.963	0	Monocytes	MT-ND4
RAC1	0	1.31123	0.857	0.516	0	Monocytes	RAC1
IL1RN	0	1.30822	0.307	0.012	0	Monocytes	IL1RN
ATP6V0B	0	1.2985	0.742	0.344	0	Monocytes	ATP6V0B
C4orf48	0	1.29594	0.645	0.198	0	Monocytes	C4orf48
C19orf38	0	1.29578	0.498	0.038	0	Monocytes	C19orf38
CTSZ	0	1.28367	0.527	0.09	0	Monocytes	CTSZ
AP2S1	0	1.28075	0.726	0.299	0	Monocytes	AP2S1
GNG5	0	1.28036	0.856	0.531	0	Monocytes	GNG5
NUP214	0	1.27416	0.532	0.101	0	Monocytes	NUP214
IER5	0	1.27076	0.412	0.191	0	Monocytes	IER5
AGTRAP	0	1.26542	0.637	0.212	0	Monocytes	AGTRAP
CLEC12A	0	1.26306	0.459	0.031	0	Monocytes	CLEC12A
LRP1	0	1.26045	0.437	0.018	0	Monocytes	LRP1
C10orf54	0	1.25595	0.733	0.354	0	Monocytes	C10orf54
C1orf162	0	1.25285	0.733	0.298	0	Monocytes	C1orf162
ICAM1	0	1.25105	0.434	0.077	0	Monocytes	ICAM1
IFI6	0	1.25002	0.544	0.278	0	Monocytes	IFI6
HMOX1	0	1.2487	0.439	0.048	0	Monocytes	HMOX1
MARCKS	0	1.24214	0.411	0.035	0	Monocytes	MARCKS
ANPEP	0	1.24015	0.384	0.013	0	Monocytes	ANPEP
CARD16	0	1.22298	0.761	0.368	0	Monocytes	CARD16
TGFBI	0	1.2075	0.447	0.027	0	Monocytes	TGFBI
GLRX	0	1.20747	0.678	0.285	0	Monocytes	GLRX
ASGR1	0	1.20473	0.417	0.013	0	Monocytes	ASGR1
MT-ND2	0	1.20435	0.996	0.971	0	Monocytes	MT-ND2
HLA-DRB5	0	1.19005	0.683	0.28	0	Monocytes	HLA-DRB5
CLEC4A	0	1.1888	0.429	0.027	0	Monocytes	CLEC4A
MS4A7	0	1.18802	0.463	0.04	0	Monocytes	MS4A7
TREM1	0	1.18796	0.384	0.011	0	Monocytes	TREM1
SERPINB1	0	1.1804	0.721	0.377	0	Monocytes	SERPINB1
VEGFA	0	1.17991	0.287	0.009	0	Monocytes	VEGFA
KDM6B	0	1.17949	0.49	0.149	0	Monocytes	KDM6B
CRTAP	0	1.17802	0.568	0.171	0	Monocytes	CRTAP
SLC25A37	0	1.17791	0.405	0.075	0	Monocytes	SLC25A37
HLA-DMA	0	1.17202	0.625	0.177	0	Monocytes	HLA-DMA
CTSD	0	1.17109	0.753	0.419	0	Monocytes	CTSD
ANXA2	0	1.16709	0.69	0.313	0	Monocytes	ANXA2
KLF10	0	1.16623	0.48	0.143	0	Monocytes	KLF10
GRINA	0	1.16221	0.575	0.169	0	Monocytes	GRINA
WARS	0	1.15529	0.47	0.092	0	Monocytes	WARS
HBEGF	0	1.15181	0.336	0.018	0	Monocytes	HBEGF
RETN	0	1.13933	0.27	0.011	0	Monocytes	RETN
CECR1	0	1.13859	0.538	0.138	0	Monocytes	CECR1
LILRB3	0	1.13829	0.408	0.024	0	Monocytes	LILRB3
CD83	0	1.1364	0.597	0.167	0	Monocytes	CD83
MYADM	0	1.13321	0.59	0.226	0	Monocytes	MYADM
ACSL1	0	1.13233	0.355	0.031	0	Monocytes	ACSL1
ZNF385A	0	1.13176	0.425	0.029	0	Monocytes	ZNF385A
SRGN	0	1.12393	0.974	0.838	0	Monocytes	SRGN
PRELID1	0	1.11615	0.747	0.442	0	Monocytes	PRELID1
GCA	0	1.10976	0.431	0.073	0	Monocytes	GCA
STX11	0	1.10698	0.468	0.076	0	Monocytes	STX11
PLSCR1	0	1.10618	0.5	0.126	0	Monocytes	PLSCR1
CPPED1	0	1.10385	0.456	0.059	0	Monocytes	CPPED1
PGLS	0	1.10322	0.667	0.306	0	Monocytes	PGLS
PTGS2	0	1.10313	0.269	0.011	0	Monocytes	PTGS2
ZEB2	0	1.10076	0.672	0.27	0	Monocytes	ZEB2
GLUL	0	1.0992	0.53	0.162	0	Monocytes	GLUL
NOP10	0	1.09613	0.665	0.32	0	Monocytes	NOP10
TRAPPC5	0	1.09549	0.595	0.219	0	Monocytes	TRAPPC5
RAB32	0	1.09372	0.425	0.031	0	Monocytes	RAB32
LYN	0	1.09093	0.588	0.146	0	Monocytes	LYN
LGALS9	0	1.08924	0.543	0.149	0	Monocytes	LGALS9
NLRP3	0	1.08548	0.333	0.018	0	Monocytes	NLRP3
H3F3A	0	1.08226	0.971	0.922	0	Monocytes	H3F3A
IRAK3	0	1.07722	0.37	0.026	0	Monocytes	IRAK3
NFKBIZ	0	1.07454	0.63	0.378	0	Monocytes	NFKBIZ
MGST1	0	1.07376	0.362	0.01	0	Monocytes	MGST1
ETS2	0	1.07046	0.364	0.043	0	Monocytes	ETS2
ARPC3	0	1.06689	0.94	0.863	0	Monocytes	ARPC3
HSBP1	0	1.06473	0.533	0.147	0	Monocytes	HSBP1
TNFRSF1B	0	1.06164	0.618	0.231	0	Monocytes	TNFRSF1B
ARPC1B	0	1.05924	0.856	0.69	0	Monocytes	ARPC1B
HLA-DPA1	0	1.0449	0.809	0.454	0	Monocytes	HLA-DPA1
MXD1	0	1.04255	0.437	0.118	0	Monocytes	MXD1
CNPY3	0	1.04023	0.7	0.363	0	Monocytes	CNPY3
LY96	0	1.03038	0.397	0.05	0	Monocytes	LY96
EMILIN2	0	1.02928	0.386	0.029	0	Monocytes	EMILIN2
SCO2	0	1.02892	0.368	0.048	0	Monocytes	SCO2
CD74	0	1.02785	0.991	0.843	0	Monocytes	CD74
BASP1	0	1.02734	0.285	0.031	0	Monocytes	BASP1
GNAI2	0	1.02648	0.733	0.4	0	Monocytes	GNAI2
PRAM1	0	1.0236	0.383	0.026	0	Monocytes	PRAM1
TBXAS1	0	1.02316	0.445	0.07	0	Monocytes	TBXAS1
H2AFY	0	1.01928	0.648	0.305	0	Monocytes	H2AFY
YBX3	0	1.01793	0.49	0.128	0	Monocytes	YBX3
ATP2B1	0	1.01365	0.542	0.239	0	Monocytes	ATP2B1
LILRA2	0	1.01144	0.385	0.026	0	Monocytes	LILRA2
TCEB2	0	1.00958	0.893	0.715	0	Monocytes	TCEB2
THEMIS2	0	1.00254	0.484	0.113	0	Monocytes	THEMIS2
BLVRA	0	0.992677	0.436	0.095	0	Monocytes	BLVRA
GSTO1	0	0.991046	0.578	0.207	0	Monocytes	GSTO1
LAMTOR1	0	0.990358	0.682	0.376	0	Monocytes	LAMTOR1
ATP6V0D1	0	0.987908	0.53	0.174	0	Monocytes	ATP6V0D1
FKBP1A	0	0.985742	0.723	0.436	0	Monocytes	FKBP1A
MYO1F	0	0.979679	0.621	0.26	0	Monocytes	MYO1F
EIF4EBP1	0	0.978767	0.425	0.071	0	Monocytes	EIF4EBP1
HNMT	0	0.976117	0.342	0.014	0	Monocytes	HNMT
DUSP6	0	0.974128	0.299	0.029	0	Monocytes	DUSP6
BST1	0	0.973718	0.349	0.01	0	Monocytes	BST1
RAB20	0	0.970451	0.331	0.018	0	Monocytes	RAB20
UBXN11	0	0.96602	0.442	0.11	0	Monocytes	UBXN11
SH3BGRL3	0	0.965357	0.989	0.941	0	Monocytes	SH3BGRL3
PLXDC2	0	0.964561	0.354	0.024	0	Monocytes	PLXDC2
CD33	0	0.9531	0.354	0.02	0	Monocytes	CD33
ZFAND5	0	0.952104	0.594	0.301	0	Monocytes	ZFAND5
NAIP	0	0.950908	0.357	0.034	0	Monocytes	NAIP
KLF6	0	0.945268	0.698	0.473	0	Monocytes	KLF6
SDCBP	0	0.939933	0.642	0.331	0	Monocytes	SDCBP
LINC01272	0	0.938886	0.359	0.027	0	Monocytes	LINC01272
TIMP2	0	0.938195	0.338	0.02	0	Monocytes	TIMP2
MT-ND1	0	0.937816	0.995	0.985	0	Monocytes	MT-ND1
PPT1	0	0.935775	0.489	0.171	0	Monocytes	PPT1
SERF2	0	0.929579	0.988	0.969	0	Monocytes	SERF2
KCTD12	0	0.927977	0.334	0.019	0	Monocytes	KCTD12
TNFSF13	0	0.927588	0.352	0.028	0	Monocytes	TNFSF13
TNFSF10	0	0.926997	0.391	0.115	0	Monocytes	TNFSF10
CD93	0	0.920947	0.304	0.009	0	Monocytes	CD93
RNASEK	0	0.920048	0.836	0.656	0	Monocytes	RNASEK
LRRK2	0	0.917917	0.305	0.022	0	Monocytes	LRRK2
ALDOA	0	0.917762	0.879	0.795	0	Monocytes	ALDOA
SLC43A2	0	0.917476	0.319	0.028	0	Monocytes	SLC43A2
TLR2	0	0.916646	0.295	0.011	0	Monocytes	TLR2
CREG1	0	0.913482	0.381	0.055	0	Monocytes	CREG1
LAMTOR4	0	0.912369	0.791	0.553	0	Monocytes	LAMTOR4
NUMB	0	0.910415	0.432	0.108	0	Monocytes	NUMB
FCGR1A	0	0.910043	0.307	0.007	0	Monocytes	FCGR1A
SNX10	0	0.909105	0.445	0.113	0	Monocytes	SNX10
ATP6V1F	0	0.907734	0.696	0.421	0	Monocytes	ATP6V1F
SERP1	0	0.90684	0.885	0.72	0	Monocytes	SERP1
ATP5E	0	0.904827	0.977	0.956	0	Monocytes	ATP5E
IVNS1ABP	0	0.899997	0.455	0.212	0	Monocytes	IVNS1ABP
CSTB	0	0.89869	0.725	0.444	0	Monocytes	CSTB
AMPD2	0	0.896129	0.322	0.053	0	Monocytes	AMPD2
HIF1A	0	0.894955	0.552	0.26	0	Monocytes	HIF1A
LINC00937	0	0.894871	0.274	0.003	0	Monocytes	LINC00937
HLA-DMB	0	0.889189	0.437	0.094	0	Monocytes	HLA-DMB
LYST	0	0.886651	0.508	0.177	0	Monocytes	LYST
CD44	0	0.886212	0.801	0.588	0	Monocytes	CD44
RNASE6	0	0.882426	0.354	0.039	0	Monocytes	RNASE6
PLXNB2	0	0.879201	0.32	0.02	0	Monocytes	PLXNB2
ADGRE2	0	0.876202	0.301	0.023	0	Monocytes	ADGRE2
EVI2B	0	0.875385	0.638	0.361	0	Monocytes	EVI2B
ITGAX	0	0.874684	0.346	0.058	0	Monocytes	ITGAX
GLIPR1	0	0.865033	0.621	0.318	0	Monocytes	GLIPR1
BCL3	0	0.864719	0.403	0.12	0	Monocytes	BCL3
GPCPD1	0	0.861423	0.441	0.151	0	Monocytes	GPCPD1
ATP6V0C	0	0.861389	0.8	0.618	0	Monocytes	ATP6V0C
MIDN	0	0.860812	0.471	0.193	0	Monocytes	MIDN
GAS7	0	0.853675	0.324	0.034	0	Monocytes	GAS7
UBE2D1	0	0.85233	0.419	0.123	0	Monocytes	UBE2D1
ADRBK1	0	0.849411	0.441	0.144	0	Monocytes	ADRBK1
PLEC	0	0.849096	0.403	0.117	0	Monocytes	PLEC
CASP1	0	0.843968	0.568	0.247	0	Monocytes	CASP1
PKM	0	0.841964	0.728	0.504	0	Monocytes	PKM
GK	0	0.841447	0.289	0.034	0	Monocytes	GK
HLA-DQB1	0	0.840491	0.578	0.193	0	Monocytes	HLA-DQB1
HRH2	0	0.839933	0.308	0.029	0	Monocytes	HRH2
IL17RA	0	0.839345	0.42	0.141	0	Monocytes	IL17RA
MGAT1	0	0.837342	0.504	0.206	0	Monocytes	MGAT1
TCIRG1	0	0.83596	0.509	0.205	0	Monocytes	TCIRG1
CD86	0	0.834372	0.33	0.032	0	Monocytes	CD86
NOTCH2	0	0.833996	0.377	0.087	0	Monocytes	NOTCH2
STAB1	0	0.833651	0.258	0.003	0	Monocytes	STAB1
RXRA	0	0.831531	0.313	0.027	0	Monocytes	RXRA
MX2	0	0.828753	0.385	0.141	0	Monocytes	MX2
ALOX5	0	0.823476	0.325	0.041	0	Monocytes	ALOX5
COMT	0	0.823368	0.472	0.162	0	Monocytes	COMT
CYBA	0	0.821892	0.953	0.856	0	Monocytes	CYBA
CTD-3252C9.4	0	0.813708	0.299	0.085	0	Monocytes	CTD-3252C9.4
SYK	0	0.808812	0.384	0.081	0	Monocytes	SYK
PECAM1	0	0.806931	0.432	0.125	0	Monocytes	PECAM1
TMEM167A	0	0.805666	0.441	0.159	0	Monocytes	TMEM167A
POU2F2	0	0.805619	0.444	0.149	0	Monocytes	POU2F2
ETV6	0	0.801951	0.317	0.059	0	Monocytes	ETV6
CCDC88A	0	0.791842	0.329	0.047	0	Monocytes	CCDC88A
GPX4	0	0.791608	0.745	0.567	0	Monocytes	GPX4
PID1	0	0.79093	0.257	0.008	0	Monocytes	PID1
PTAFR	0	0.790729	0.263	0.008	0	Monocytes	PTAFR
COX6B1	0	0.78828	0.877	0.749	0	Monocytes	COX6B1
SMCO4	0	0.787967	0.302	0.031	0	Monocytes	SMCO4
LRRC25	0	0.784833	0.326	0.03	0	Monocytes	LRRC25
C14orf2	0	0.78038	0.734	0.533	0	Monocytes	C14orf2
EHBP1L1	0	0.779901	0.327	0.066	0	Monocytes	EHBP1L1
NBPF26	0	0.779046	0.415	0.151	0	Monocytes	NBPF26
MEGF9	0	0.776742	0.316	0.057	0	Monocytes	MEGF9
RASGEF1B	0	0.775882	0.276	0.052	0	Monocytes	RASGEF1B
PFKFB3	0	0.775732	0.28	0.069	0	Monocytes	PFKFB3
TOM1	0	0.770138	0.381	0.112	0	Monocytes	TOM1
PIM3	0	0.769114	0.43	0.18	0	Monocytes	PIM3
NAGK	0	0.768577	0.378	0.105	0	Monocytes	NAGK
SCPEP1	0	0.768429	0.365	0.083	0	Monocytes	SCPEP1
MYO9B	0	0.766814	0.403	0.15	0	Monocytes	MYO9B
PLP2	0	0.76331	0.62	0.35	0	Monocytes	PLP2
SAT2	0	0.762137	0.505	0.237	0	Monocytes	SAT2
AHNAK	0	0.756656	0.718	0.487	0	Monocytes	AHNAK
ATP5G2	0	0.753666	0.953	0.93	0	Monocytes	ATP5G2
CLIC1	0	0.753422	0.859	0.664	0	Monocytes	CLIC1
TXN	0	0.753087	0.651	0.385	0	Monocytes	TXN
QKI	0	0.752645	0.346	0.077	0	Monocytes	QKI
RNF144B	0	0.751809	0.262	0.028	0	Monocytes	RNF144B
ARRB2	0	0.749097	0.69	0.447	0	Monocytes	ARRB2
ATP6V1B2	0	0.74847	0.346	0.089	0	Monocytes	ATP6V1B2
NRGN	0	0.748402	0.394	0.101	0	Monocytes	NRGN
ZYX	0	0.745617	0.652	0.402	0	Monocytes	ZYX
FAM49A	0	0.744747	0.322	0.063	0	Monocytes	FAM49A
PPP1R15A	0	0.743895	0.766	0.538	0	Monocytes	PPP1R15A
PLEK	0	0.743599	0.61	0.306	0	Monocytes	PLEK
PAK1	0	0.743293	0.333	0.07	0	Monocytes	PAK1
VMP1	0	0.739651	0.417	0.175	0	Monocytes	VMP1
TRMT1	0	0.739231	0.382	0.142	0	Monocytes	TRMT1
HK3	0	0.736688	0.258	0.016	0	Monocytes	HK3
SULF2	0	0.735589	0.26	0.019	0	Monocytes	SULF2
CAPNS1	0	0.733715	0.471	0.187	0	Monocytes	CAPNS1
IQGAP1	0	0.729702	0.618	0.353	0	Monocytes	IQGAP1
BNIP3L	0	0.728085	0.538	0.277	0	Monocytes	BNIP3L
NBPF14	0	0.726233	0.353	0.096	0	Monocytes	NBPF14
LTA4H	0	0.725372	0.469	0.232	0	Monocytes	LTA4H
FOSL2	0	0.723707	0.437	0.201	0	Monocytes	FOSL2
RNH1	0	0.720133	0.56	0.307	0	Monocytes	RNH1
BID	0	0.719621	0.402	0.13	0	Monocytes	BID
NCF4	0	0.719594	0.328	0.064	0	Monocytes	NCF4
UNC93B1	0	0.718879	0.309	0.055	0	Monocytes	UNC93B1
CSF2RA	0	0.718564	0.257	0.014	0	Monocytes	CSF2RA
TMEM219	0	0.717755	0.607	0.372	0	Monocytes	TMEM219
PER1	0	0.717631	0.442	0.199	0	Monocytes	PER1
ENY2	0	0.715631	0.575	0.326	0	Monocytes	ENY2
LAP3	0	0.711755	0.382	0.152	0	Monocytes	LAP3
FAM26F	0	0.709122	0.352	0.091	0	Monocytes	FAM26F
SMARCD3	0	0.708123	0.26	0.021	0	Monocytes	SMARCD3
RAB11FIP1	0	0.706943	0.328	0.099	0	Monocytes	RAB11FIP1
TMEM205	0	0.704445	0.357	0.099	0	Monocytes	TMEM205
DUSP1	0	0.703934	0.95	0.777	0	Monocytes	DUSP1
RHOG	0	0.703505	0.701	0.489	0	Monocytes	RHOG
RASSF4	0	0.701134	0.324	0.057	0	Monocytes	RASSF4
DOK3	0	0.699323	0.257	0.018	0	Monocytes	DOK3
PYGL	0	0.697972	0.264	0.015	0	Monocytes	PYGL
CSF1R	0	0.690779	0.288	0.029	0	Monocytes	CSF1R
EMP3	0	0.689608	0.909	0.789	0	Monocytes	EMP3
SLC31A2	0	0.688309	0.268	0.03	0	Monocytes	SLC31A2
TPI1	0	0.685673	0.778	0.612	0	Monocytes	TPI1
LACTB	0	0.679582	0.302	0.061	0	Monocytes	LACTB
MID1IP1	0	0.67952	0.268	0.078	0	Monocytes	MID1IP1
LRRFIP1	0	0.675164	0.751	0.563	0	Monocytes	LRRFIP1
VAMP8	0	0.674726	0.717	0.542	0	Monocytes	VAMP8
UBE2R2	0	0.674422	0.314	0.077	0	Monocytes	UBE2R2
RASSF2	0	0.673478	0.279	0.047	0	Monocytes	RASSF2
MAP2K3	0	0.672008	0.402	0.161	0	Monocytes	MAP2K3
RARA	0	0.671133	0.325	0.094	0	Monocytes	RARA
KYNU	0	0.671069	0.263	0.036	0	Monocytes	KYNU
GRB2	0	0.670221	0.6	0.369	0	Monocytes	GRB2
PLEKHO1	0	0.667976	0.326	0.088	0	Monocytes	PLEKHO1
FBXL5	0	0.667039	0.438	0.202	0	Monocytes	FBXL5
LILRB1	0	0.666616	0.313	0.065	0	Monocytes	LILRB1
PARP14	0	0.665774	0.345	0.122	0	Monocytes	PARP14
TXNDC17	0	0.662821	0.379	0.132	0	Monocytes	TXNDC17
SH3BP2	0	0.661905	0.346	0.105	0	Monocytes	SH3BP2
OGFRL1	0	0.661362	0.281	0.055	0	Monocytes	OGFRL1
HEBP1	0	0.660791	0.329	0.089	0	Monocytes	HEBP1
2023-03-01	0	0.660612	0.309	0.059	0	Monocytes	2023-03-01
SH2B3	0	0.658896	0.289	0.061	0	Monocytes	SH2B3
FAM45A	0	0.658881	0.336	0.107	0	Monocytes	FAM45A
TLE3	0	0.657408	0.255	0.047	0	Monocytes	TLE3
PRKCD	0	0.655469	0.301	0.066	0	Monocytes	PRKCD
ARAP1	0	0.654359	0.306	0.08	0	Monocytes	ARAP1
BACH1	0	0.653181	0.329	0.097	0	Monocytes	BACH1
GNB2	0	0.649678	0.7	0.499	0	Monocytes	GNB2
CD41	0	0.64961	0.39	0.145	0	Monocytes	CD4
ATOX1	0	0.643576	0.426	0.186	0	Monocytes	ATOX1
MEF2C	0	0.641361	0.353	0.085	0	Monocytes	MEF2C
MAP3K2	0	0.640828	0.338	0.136	0	Monocytes	MAP3K2
TET2	0	0.639164	0.281	0.067	0	Monocytes	TET2
PICALM	0	0.63896	0.363	0.127	0	Monocytes	PICALM
GLIPR2	0	0.636085	0.502	0.246	0	Monocytes	GLIPR2
PRDX3	0	0.635236	0.377	0.138	0	Monocytes	PRDX3
GAA	0	0.635101	0.261	0.039	0	Monocytes	GAA
NADK	0	0.634014	0.302	0.079	0	Monocytes	NADK
MSRB1	0	0.63367	0.256	0.04	0	Monocytes	MSRB1
NFKBID	0	0.63134	0.271	0.067	0	Monocytes	NFKBID
CTSA	0	0.629514	0.448	0.181	0	Monocytes	CTSA
ATG16L2	0	0.624481	0.345	0.127	0	Monocytes	ATG16L2
IRS2	0	0.62434	0.294	0.094	0	Monocytes	IRS2
HLA-DPB1	0	0.624269	0.753	0.504	0	Monocytes	HLA-DPB1
C20orf27	0	0.62306	0.355	0.142	0	Monocytes	C20orf27
TMSB10	0	0.620522	0.997	0.994	0	Monocytes	TMSB10
HACD4	0	0.614875	0.417	0.187	0	Monocytes	HACD4
COX5B	0	0.613112	0.804	0.694	0	Monocytes	COX5B
MYL6	0	0.61239	0.941	0.909	0	Monocytes	MYL6
HIGD2A	0	0.611154	0.799	0.681	0	Monocytes	HIGD2A
GNAQ	0	0.609755	0.282	0.07	0	Monocytes	GNAQ
ITGB2	0	0.607767	0.845	0.661	0	Monocytes	ITGB2
MPP1	0	0.606591	0.317	0.065	0	Monocytes	MPP1
RTN3	0	0.606063	0.399	0.167	0	Monocytes	RTN3
GNS	0	0.605593	0.303	0.074	0	Monocytes	GNS
MFSD1	0	0.60538	0.361	0.128	0	Monocytes	MFSD1
STAT2	0	0.604763	0.289	0.081	0	Monocytes	STAT2
HEXB	0	0.604605	0.362	0.132	0	Monocytes	HEXB
ACTB	0	0.602186	0.996	0.997	0	Monocytes	ACTB
MBOAT7	0	0.593405	0.267	0.058	0	Monocytes	MBOAT7
RBPJ	0	0.584238	0.329	0.127	0	Monocytes	RBPJ
CD63	0	0.581906	0.578	0.313	0	Monocytes	CD63
C9orf72	0	0.576128	0.252	0.052	0	Monocytes	C9orf72
PARVG	0	0.575786	0.402	0.177	0	Monocytes	PARVG
CHP1	0	0.573877	0.266	0.065	0	Monocytes	CHP1
LAMTOR2	0	0.572281	0.414	0.186	0	Monocytes	LAMTOR2
MAP3K3	0	0.568508	0.253	0.06	0	Monocytes	MAP3K3
MANBA	0	0.56638	0.321	0.12	0	Monocytes	MANBA
SLC16A3	0	0.564245	0.257	0.053	0	Monocytes	SLC16A3
PDXK	0	0.559368	0.282	0.091	0	Monocytes	PDXK
CARS2	0	0.558833	0.26	0.07	0	Monocytes	CARS2
MBD2	0	0.55785	0.27	0.078	0	Monocytes	MBD2
IFI44	0	0.556767	0.259	0.088	0	Monocytes	IFI44
TPP1	0	0.554273	0.395	0.177	0	Monocytes	TPP1
PTTG1IP	0	0.544602	0.303	0.103	0	Monocytes	PTTG1IP
CARD19	0	0.538872	0.317	0.106	0	Monocytes	CARD19
LAT2	0	0.535428	0.341	0.113	0	Monocytes	LAT2
ITGAM	0	0.529533	0.324	0.112	0	Monocytes	ITGAM
FAM120A	0	0.520298	0.293	0.103	0	Monocytes	FAM120A
SPTLC2	0	0.509811	0.281	0.089	0	Monocytes	SPTLC2
TESC	0	0.507044	0.279	0.09	0	Monocytes	TESC
CMIP	0	0.505174	0.276	0.08	0	Monocytes	CMIP
OAS1	0	0.496885	0.274	0.093	0	Monocytes	OAS1
SKAP2	0	0.483524	0.307	0.111	0	Monocytes	SKAP2
LAMP2	0	0.48307	0.276	0.095	0	Monocytes	LAMP2
ZDHHC7	0	0.482384	0.257	0.079	0	Monocytes	ZDHHC7
NRROS	0	0.475333	0.258	0.085	0	Monocytes	NRROS
FUOM	0	0.468093	0.25	0.078	0	Monocytes	FUOM
TNFRSF1A	0	0.466108	0.271	0.096	0	Monocytes	TNFRSF1A
JARID2	5.07e-306	0.521395	0.259	0.092	1.71e-301	Monocytes	JARID2
PSMB3	8.25e-306	0.652587	0.654	0.443	2.78e-301	Monocytes	PSMB3
COX8A	3.24e-305	0.610615	0.78	0.643	1.09e-300	Monocytes	COX8A
FAM200B	9.11e-303	0.597093	0.374	0.168	3.07e-298	Monocytes	FAM200B
ZNF106	3.85e-302	0.539974	0.314	0.127	1.3e-297	Monocytes	ZNF106
CAST	4e-302	0.636385	0.625	0.395	1.35e-297	Monocytes	CAST
CCNL1	1.89e-301	0.775148	0.683	0.485	6.37e-297	Monocytes	CCNL1
ATP5J2	1.99e-301	0.67507	0.699	0.52	6.7e-297	Monocytes	ATP5J2
ATG3	5.64e-299	0.586636	0.446	0.223	1.9e-294	Monocytes	ATG3
UQCRQ	6.05e-299	0.687795	0.672	0.46	2.04e-294	Monocytes	UQCRQ
IFNGR1	5.55e-298	0.55555	0.43	0.205	1.87e-293	Monocytes	IFNGR1
CKLF	1e-297	0.666019	0.514	0.283	3.38e-293	Monocytes	CKLF
FMNL1	2.87e-297	0.681374	0.613	0.384	9.65e-293	Monocytes	FMNL1
ACAP2	2.18e-296	0.651866	0.555	0.322	7.35e-292	Monocytes	ACAP2
CD151	2.53e-291	0.421237	0.259	0.093	8.54e-287	Monocytes	CD151
SRA1	1.11e-290	0.602596	0.394	0.184	3.75e-286	Monocytes	SRA1
IFI44L	1.11e-288	0.56783	0.293	0.117	3.74e-284	Monocytes	IFI44L
VMA21	1.38e-288	0.504212	0.325	0.136	4.66e-284	Monocytes	VMA21
SEC11A	1.58e-288	0.65222	0.621	0.414	5.32e-284	Monocytes	SEC11A
MAN2B1	5.43e-286	0.499606	0.344	0.149	1.83e-281	Monocytes	MAN2B1
RHOB	7.63e-286	0.586894	0.289	0.114	2.57e-281	Monocytes	RHOB
CTNNB1	1.94e-285	0.660046	0.354	0.16	6.55e-281	Monocytes	CTNNB1
SERPINB6	1.99e-285	0.486273	0.36	0.157	6.7e-281	Monocytes	SERPINB6
TSEN34	4.96e-284	0.484644	0.277	0.107	1.67e-279	Monocytes	TSEN34
HLA-DQA1	3.41e-280	0.386065	0.445	0.212	1.15e-275	Monocytes	HLA-DQA1
RAB24	2.09e-279	0.537849	0.412	0.199	7.03e-275	Monocytes	RAB24
ITM2B	2.17e-279	0.478311	0.926	0.911	7.32e-275	Monocytes	ITM2B
RIPK2	2.58e-279	0.46801	0.274	0.106	8.7e-275	Monocytes	RIPK2
UBR4	2.85e-279	0.537715	0.322	0.136	9.59e-275	Monocytes	UBR4
LCP1	5.09e-277	0.535337	0.801	0.666	1.72e-272	Monocytes	LCP1
XIST	9.98e-277	0.710826	0.476	0.259	3.36e-272	Monocytes	XIST
AOAH	1.16e-276	0.44904	0.404	0.186	3.92e-272	Monocytes	AOAH
NCOA4	1.05e-274	0.530579	0.436	0.224	3.53e-270	Monocytes	NCOA4
TIMM8B	2.65e-274	0.474692	0.317	0.134	8.92e-270	Monocytes	TIMM8B
UQCR11	1.83e-272	0.570808	0.817	0.724	6.18e-268	Monocytes	UQCR11
SOCS31	8.77e-272	0.631339	0.422	0.215	2.96e-267	Monocytes	SOCS3
SAMHD1	4.4e-271	0.653506	0.633	0.436	1.48e-266	Monocytes	SAMHD1
PLCB2	3.01e-267	0.446019	0.264	0.102	1.01e-262	Monocytes	PLCB2
ANXA1	3.73e-267	0.56977	0.796	0.581	1.26e-262	Monocytes	ANXA1
DDX21	2.25e-265	0.654912	0.551	0.332	7.58e-261	Monocytes	DDX21
ANKRD13D	2.03e-264	0.540529	0.309	0.132	6.84e-260	Monocytes	ANKRD13D
ZNF267	7.22e-263	0.503206	0.251	0.096	2.43e-258	Monocytes	ZNF267
PFDN5	9.61e-259	0.351577	0.951	0.965	3.24e-254	Monocytes	PFDN5
CHMP4B	3.07e-255	0.551222	0.444	0.234	1.03e-250	Monocytes	CHMP4B
SAMSN1	1.91e-254	0.75677	0.448	0.246	6.43e-250	Monocytes	SAMSN1
C7orf73	4.72e-254	0.6014	0.536	0.318	1.59e-249	Monocytes	C7orf73
NDUFB1	1.14e-252	0.611189	0.53	0.315	3.83e-248	Monocytes	NDUFB1
IL10RB	2.96e-251	0.418538	0.261	0.103	9.97e-247	Monocytes	IL10RB
GNB1	5.28e-251	0.468356	0.337	0.152	1.78e-246	Monocytes	GNB1
HOTAIRM1	6.52e-248	0.426481	0.289	0.12	2.2e-243	Monocytes	HOTAIRM1
CUX1	1.08e-247	0.439227	0.318	0.139	3.65e-243	Monocytes	CUX1
MYD88	8.35e-246	0.495754	0.329	0.149	2.81e-241	Monocytes	MYD88
SPG21	2.04e-245	0.56881	0.429	0.228	6.86e-241	Monocytes	SPG21
RNASET21	3.59e-245	0.559537	0.689	0.493	1.21e-240	Monocytes	RNASET2
UPP1	1.51e-243	0.75374	0.523	0.321	5.09e-239	Monocytes	UPP1
VASP	1.56e-241	0.504697	0.487	0.269	5.25e-237	Monocytes	VASP
PLIN2	1.05e-238	0.696272	0.341	0.165	3.54e-234	Monocytes	PLIN2
PTPN6	1.08e-238	0.513215	0.557	0.335	3.63e-234	Monocytes	PTPN6
SEC61B	1.54e-237	0.547137	0.709	0.527	5.19e-233	Monocytes	SEC61B
STX10	2.02e-237	0.501398	0.397	0.201	6.8e-233	Monocytes	STX10
VAMP3	2.15e-235	0.394574	0.252	0.1	7.25e-231	Monocytes	VAMP3
PRCP	5.06e-233	0.424961	0.274	0.115	1.71e-228	Monocytes	PRCP
SQRDL	1.4e-231	0.466098	0.312	0.14	4.72e-227	Monocytes	SQRDL
IRF7	1.13e-229	0.5166	0.392	0.201	3.81e-225	Monocytes	IRF7
HSPA1A	1.38e-226	1.48602	0.543	0.368	4.64e-222	Monocytes	HSPA1A
RBKS	1.38e-224	0.611659	0.387	0.202	4.64e-220	Monocytes	RBKS
HM13	1.37e-222	0.528681	0.466	0.266	4.62e-218	Monocytes	HM13
FLII	5.1e-221	0.425647	0.273	0.118	1.72e-216	Monocytes	FLII
RAB10	1.86e-220	0.450716	0.34	0.163	6.26e-216	Monocytes	RAB10
CLTA	8.75e-220	0.541983	0.524	0.323	2.95e-215	Monocytes	CLTA
MX1	2.68e-219	0.634076	0.334	0.166	9.03e-215	Monocytes	MX1
ARPC5	4.78e-218	0.538936	0.658	0.473	1.61e-213	Monocytes	ARPC5
ATP1B3	7.48e-218	0.605779	0.398	0.211	2.52e-213	Monocytes	ATP1B3
PLD3	1.1e-214	0.462457	0.348	0.172	3.7e-210	Monocytes	PLD3
MT2A	1.51e-213	0.545752	0.636	0.444	5.08e-209	Monocytes	MT2A
RIN3	3.47e-213	0.470953	0.399	0.206	1.17e-208	Monocytes	RIN3
MOB3A	1.15e-211	0.449733	0.284	0.127	3.87e-207	Monocytes	MOB3A
WDR83OS	4.11e-208	0.540656	0.691	0.539	1.38e-203	Monocytes	WDR83OS
SYNGR2	4.25e-208	0.490764	0.549	0.344	1.43e-203	Monocytes	SYNGR2
HEBP2	6.49e-202	0.456675	0.313	0.15	2.19e-197	Monocytes	HEBP2
ATP5H	1.4e-200	0.54457	0.653	0.486	4.72e-196	Monocytes	ATP5H
COX7B	3.16e-200	0.557748	0.679	0.527	1.07e-195	Monocytes	COX7B
DHRS4	2.4e-199	0.387497	0.285	0.13	8.1e-195	Monocytes	DHRS4
CHCHD10	4.12e-199	0.531676	0.522	0.327	1.39e-194	Monocytes	CHCHD10
SEC14L1	9.89e-199	0.405176	0.275	0.124	3.33e-194	Monocytes	SEC14L1
CDC42EP3	5.88e-198	0.595253	0.432	0.247	1.98e-193	Monocytes	CDC42EP3
TNF	6.04e-195	0.97076	0.261	0.121	2.03e-190	Monocytes	TNF
MAP3K1	5.67e-193	0.438225	0.297	0.141	1.91e-188	Monocytes	MAP3K1
PTEN	9.48e-193	0.388543	0.272	0.123	3.19e-188	Monocytes	PTEN
UQCRC1	1.56e-191	0.463785	0.446	0.257	5.26e-187	Monocytes	UQCRC1
STAT6	2.82e-190	0.44298	0.334	0.168	9.52e-186	Monocytes	STAT6
LRRFIP2	4.48e-190	0.411868	0.265	0.12	1.51e-185	Monocytes	LRRFIP2
PREX1	4.07e-188	0.415054	0.286	0.134	1.37e-183	Monocytes	PREX1
LIMS1	9.86e-188	0.332298	0.36	0.186	3.32e-183	Monocytes	LIMS1
RGS19	2.55e-186	0.454583	0.452	0.262	8.6e-182	Monocytes	RGS19
OGFR	1.06e-185	0.43551	0.33	0.167	3.57e-181	Monocytes	OGFR
RNPEP	2.11e-185	0.353396	0.252	0.111	7.12e-181	Monocytes	RNPEP
TLN1	3.74e-185	0.471442	0.52	0.329	1.26e-180	Monocytes	TLN1
RHOA	8.21e-185	0.396272	0.851	0.86	2.77e-180	Monocytes	RHOA
YIF1B	1.05e-183	0.342171	0.268	0.123	3.54e-179	Monocytes	YIF1B
ZFP36	1.17e-183	0.323361	0.909	0.843	3.93e-179	Monocytes	ZFP36
COX5A	1.41e-183	0.504636	0.632	0.464	4.76e-179	Monocytes	COX5A
NFKB2	7.16e-183	0.472299	0.274	0.129	2.41e-178	Monocytes	NFKB2
GNG10	1.89e-178	0.396234	0.275	0.129	6.37e-174	Monocytes	GNG10
FERMT3	2.85e-176	0.431225	0.45	0.264	9.59e-172	Monocytes	FERMT3
MT-CO1	1.71e-175	0.433442	0.998	0.999	5.77e-171	Monocytes	MT-CO1
PLEKHB2	1.71e-173	0.434287	0.314	0.159	5.78e-169	Monocytes	PLEKHB2
EPSTI1	4.28e-172	0.444671	0.288	0.143	1.44e-167	Monocytes	EPSTI1
GMFG	1.82e-171	0.410767	0.853	0.795	6.14e-167	Monocytes	GMFG
CHMP2A	2.95e-171	0.425637	0.405	0.229	9.94e-167	Monocytes	CHMP2A
USF2	1.53e-169	0.375271	0.266	0.126	5.15e-165	Monocytes	USF2
MIS18BP1	3.55e-169	0.376802	0.282	0.137	1.2e-164	Monocytes	MIS18BP1
RNF181	3.68e-169	0.456949	0.48	0.295	1.24e-164	Monocytes	RNF181
ARL8B	8.01e-169	0.413798	0.293	0.146	2.7e-164	Monocytes	ARL8B
COMMD9	1.09e-168	0.357595	0.274	0.131	3.67e-164	Monocytes	COMMD9
MTPN	8.4e-168	0.446459	0.504	0.319	2.83e-163	Monocytes	MTPN
SUPT4H1	1.44e-167	0.440421	0.488	0.303	4.85e-163	Monocytes	SUPT4H1
NME2	1.45e-167	0.43033	0.776	0.708	4.88e-163	Monocytes	NME2
MAPKAPK3	2.17e-167	0.326572	0.262	0.122	7.3e-163	Monocytes	MAPKAPK3
H2AFJ	1.07e-166	0.429668	0.401	0.228	3.61e-162	Monocytes	H2AFJ
KIAA1033	1.77e-166	0.373885	0.252	0.117	5.97e-162	Monocytes	KIAA1033
TPM4	1.46e-164	0.415745	0.436	0.258	4.93e-160	Monocytes	TPM4
JOSD2	1.27e-163	0.356652	0.268	0.128	4.27e-159	Monocytes	JOSD2
DPEP2	1.45e-163	0.359263	0.25	0.115	4.9e-159	Monocytes	DPEP2
SQSTM1	1.07e-162	0.649125	0.701	0.549	3.61e-158	Monocytes	SQSTM1
ADPGK	1.11e-162	0.435921	0.319	0.168	3.74e-158	Monocytes	ADPGK
NUDT3	2.93e-162	0.356432	0.268	0.128	9.86e-158	Monocytes	NUDT3
NAAA	4.47e-162	0.429064	0.338	0.181	1.51e-157	Monocytes	NAAA
EVI2A	2.62e-161	0.368292	0.264	0.126	8.82e-157	Monocytes	EVI2A
FAM96A	1.07e-160	0.425505	0.42	0.246	3.62e-156	Monocytes	FAM96A
AGTPBP1	2.28e-160	0.409183	0.303	0.154	7.69e-156	Monocytes	AGTPBP1
TMEM14C	3.24e-160	0.440401	0.343	0.187	1.09e-155	Monocytes	TMEM14C
BST2	1.51e-159	0.466103	0.555	0.384	5.1e-155	Monocytes	BST2
ATP5I	1.58e-159	0.506173	0.674	0.519	5.32e-155	Monocytes	ATP5I
DOCK2	1.53e-158	0.396576	0.319	0.168	5.17e-154	Monocytes	DOCK2
ETF1	2.98e-157	0.40108	0.284	0.143	1e-152	Monocytes	ETF1
DPYD	1.35e-156	0.42611	0.371	0.208	4.55e-152	Monocytes	DPYD
COX4I1	6.35e-156	0.297565	0.936	0.955	2.14e-151	Monocytes	COX4I1
POLE4	1.66e-155	0.459276	0.427	0.258	5.59e-151	Monocytes	POLE4
EIF4A1	3.9e-155	0.478276	0.531	0.357	1.31e-150	Monocytes	EIF4A1
AKR1A1	5.85e-154	0.381981	0.347	0.191	1.97e-149	Monocytes	AKR1A1
METTL9	6.99e-154	0.501157	0.469	0.304	2.35e-149	Monocytes	METTL9
CSGALNACT2	1.35e-153	0.369043	0.256	0.124	4.54e-149	Monocytes	CSGALNACT2
RNF149	2.06e-153	0.519483	0.531	0.36	6.95e-149	Monocytes	RNF149
SERPINB9	1.59e-152	0.530238	0.275	0.142	5.36e-148	Monocytes	SERPINB9
DNAJC15	1.65e-152	0.470729	0.457	0.287	5.54e-148	Monocytes	DNAJC15
BHLHE40	4.32e-150	0.564255	0.441	0.271	1.46e-145	Monocytes	BHLHE40
FLNA	7.55e-149	0.376122	0.716	0.541	2.54e-144	Monocytes	FLNA
PCBP1	8.59e-149	0.497508	0.622	0.466	2.89e-144	Monocytes	PCBP1
NDUFB5	6.22e-148	0.430301	0.386	0.227	2.1e-143	Monocytes	NDUFB5
IRF2BP2	7.7e-148	0.459164	0.375	0.22	2.59e-143	Monocytes	IRF2BP2
USP15	2.25e-146	0.499086	0.558	0.395	7.57e-142	Monocytes	USP15
GNAS	2.81e-146	0.492373	0.587	0.43	9.45e-142	Monocytes	GNAS
RTN4	2.15e-142	0.425355	0.493	0.323	7.25e-138	Monocytes	RTN4
YWHAE	3.16e-142	0.407206	0.406	0.243	1.06e-137	Monocytes	YWHAE
TMBIM4	1.88e-140	0.431308	0.411	0.251	6.35e-136	Monocytes	TMBIM4
UQCR10	3.76e-140	0.448195	0.695	0.564	1.27e-135	Monocytes	UQCR10
ID2	2.39e-139	0.708583	0.601	0.452	8.05e-135	Monocytes	ID2
ISG15	1.14e-137	0.715244	0.441	0.3	3.85e-133	Monocytes	ISG15
PSMA4	2.42e-137	0.409126	0.39	0.231	8.15e-133	Monocytes	PSMA4
NDUFA1	5.5e-137	0.456454	0.729	0.635	1.85e-132	Monocytes	NDUFA1
CALCOCO2	8.89e-137	0.374428	0.373	0.217	3e-132	Monocytes	CALCOCO2
ANAPC11	5.96e-135	0.42415	0.524	0.359	2.01e-130	Monocytes	ANAPC11
EIF4E2	2.35e-132	0.361863	0.352	0.203	7.91e-128	Monocytes	EIF4E2
REEP5	2.72e-132	0.425607	0.489	0.321	9.17e-128	Monocytes	REEP5
CHMP1B	3.05e-132	0.623733	0.445	0.298	1.03e-127	Monocytes	CHMP1B
ATP5C1	8.87e-130	0.44698	0.601	0.455	2.99e-125	Monocytes	ATP5C1
NDUFA2	1.07e-128	0.429334	0.533	0.37	3.6e-124	Monocytes	NDUFA2
ATP5D	1.45e-128	0.408628	0.744	0.658	4.88e-124	Monocytes	ATP5D
CNIH4	2.12e-128	0.332897	0.273	0.144	7.15e-124	Monocytes	CNIH4
SLC25A6	2.57e-128	0.338637	0.842	0.858	8.65e-124	Monocytes	SLC25A6
C20orf24	2.68e-128	0.336629	0.515	0.341	9.04e-124	Monocytes	C20orf24
SNX2	2.22e-127	0.328541	0.435	0.271	7.5e-123	Monocytes	SNX2
HN1	3.9e-127	0.413083	0.416	0.257	1.31e-122	Monocytes	HN1
NMI	1.45e-125	0.318751	0.252	0.13	4.87e-121	Monocytes	NMI
NDUFS7	7.6e-125	0.420843	0.49	0.336	2.56e-120	Monocytes	NDUFS7
LENG8	7.86e-124	0.449793	0.345	0.205	2.65e-119	Monocytes	LENG8
EIF3A	4.24e-122	0.403115	0.474	0.315	1.43e-117	Monocytes	EIF3A
GDI2	1.06e-121	0.419618	0.572	0.432	3.58e-117	Monocytes	GDI2
SHKBP1	2.74e-121	0.355322	0.365	0.217	9.24e-117	Monocytes	SHKBP1
PNPLA8	3.11e-120	0.438738	0.297	0.169	1.05e-115	Monocytes	PNPLA8
MINOS1	7.7e-120	0.430804	0.555	0.402	2.59e-115	Monocytes	MINOS1
BLOC1S1	8.94e-120	0.373937	0.368	0.221	3.01e-115	Monocytes	BLOC1S1
PPP4C	4.67e-119	0.389287	0.474	0.314	1.57e-114	Monocytes	PPP4C
WAC	9.5e-119	0.397379	0.356	0.216	3.2e-114	Monocytes	WAC
MT-ND3	2.54e-118	0.376829	0.996	0.996	8.56e-114	Monocytes	MT-ND3
ARL4A	2.76e-118	0.365825	0.269	0.147	9.29e-114	Monocytes	ARL4A
USMG5	3.74e-118	0.439916	0.703	0.591	1.26e-113	Monocytes	USMG5
TIMM13	1.3e-117	0.369838	0.359	0.216	4.4e-113	Monocytes	TIMM13
DOCK8	7.68e-117	0.40208	0.441	0.289	2.59e-112	Monocytes	DOCK8
ENO1	4.69e-116	0.397214	0.684	0.587	1.58e-111	Monocytes	ENO1
TMEM179B	7.88e-114	0.359706	0.375	0.228	2.66e-109	Monocytes	TMEM179B
USP3	3.86e-113	0.398229	0.43	0.282	1.3e-108	Monocytes	USP3
MTMR14	4.26e-113	0.297467	0.274	0.15	1.44e-108	Monocytes	MTMR14
TM9SF2	8.68e-113	0.334254	0.312	0.18	2.92e-108	Monocytes	TM9SF2
KMT2C	1.42e-112	0.378923	0.346	0.208	4.77e-108	Monocytes	KMT2C
CAPZA2	4.47e-112	0.355311	0.422	0.274	1.51e-107	Monocytes	CAPZA2
POMP	1.13e-110	0.424961	0.571	0.424	3.82e-106	Monocytes	POMP
REL	7.31e-110	0.411067	0.584	0.435	2.46e-105	Monocytes	REL
CHCHD5	1.7e-109	0.355054	0.313	0.183	5.74e-105	Monocytes	CHCHD5
OS9	4.09e-109	0.342148	0.38	0.235	1.38e-104	Monocytes	OS9
NCKAP1L	3.43e-108	0.330942	0.334	0.198	1.16e-103	Monocytes	NCKAP1L
RNF13	4.67e-108	0.345893	0.348	0.211	1.57e-103	Monocytes	RNF13
KDELR1	4.13e-107	0.373651	0.441	0.292	1.39e-102	Monocytes	KDELR1
ATP6V0E1	2.25e-106	0.431705	0.683	0.581	7.58e-102	Monocytes	ATP6V0E1
PKN2	4.49e-106	0.372405	0.256	0.142	1.51e-101	Monocytes	PKN2
UQCRH	4.84e-106	0.345501	0.736	0.689	1.63e-101	Monocytes	UQCRH
MOB1A	2.87e-105	0.370494	0.47	0.323	9.66e-101	Monocytes	MOB1A
NAA38	3.13e-105	0.377928	0.44	0.295	1.05e-100	Monocytes	NAA38
SH3BGRL	5.11e-105	0.416644	0.664	0.563	1.72e-100	Monocytes	SH3BGRL
CAMTA1	2.58e-104	0.326816	0.32	0.19	8.7e-100	Monocytes	CAMTA1
PSMA7	6.19e-104	0.377236	0.68	0.584	2.08e-99	Monocytes	PSMA7
PTK2B	3.72e-102	0.344914	0.284	0.163	1.25e-97	Monocytes	PTK2B
SSR3	8.86e-102	0.344462	0.41	0.267	2.99e-97	Monocytes	SSR3
CMTM6	2.78e-101	0.338862	0.473	0.323	9.37e-97	Monocytes	CMTM6
UBE2L6	2.96e-100	0.399917	0.488	0.346	9.98e-96	Monocytes	UBE2L6
ATP6AP1	4.8e-100	0.298812	0.334	0.201	1.62e-95	Monocytes	ATP6AP1
JMJD1C	5.71e-100	0.427029	0.394	0.259	1.93e-95	Monocytes	JMJD1C
TMEM258	8.33e-100	0.372857	0.674	0.566	2.81e-95	Monocytes	TMEM258
SMS	1.75e-99	0.312477	0.297	0.174	5.9e-95	Monocytes	SMS
CSNK2B	6.14e-99	0.409642	0.605	0.48	2.07e-94	Monocytes	CSNK2B
GABARAPL1	9.41e-99	0.371838	0.335	0.208	3.17e-94	Monocytes	GABARAPL1
PTRHD1	4.52e-98	0.321584	0.349	0.217	1.52e-93	Monocytes	PTRHD1
STAT1	4.78e-98	0.336431	0.406	0.269	1.61e-93	Monocytes	STAT1
LSM10	6.73e-98	0.315576	0.301	0.177	2.27e-93	Monocytes	LSM10
SFT2D1	2.91e-97	0.315467	0.337	0.206	9.82e-93	Monocytes	SFT2D1
XAF1	5.44e-97	0.354302	0.343	0.216	1.83e-92	Monocytes	XAF1
IL10RA	5.85e-97	0.326605	0.479	0.325	1.97e-92	Monocytes	IL10RA
PTPN18	6.38e-97	0.273208	0.36	0.223	2.15e-92	Monocytes	PTPN18
PPP1CB	8.33e-97	0.354447	0.36	0.229	2.81e-92	Monocytes	PPP1CB
CHD1	1.75e-95	0.420962	0.463	0.329	5.9e-91	Monocytes	CHD1
UBL5	2.32e-94	0.349113	0.76	0.694	7.82e-90	Monocytes	UBL5
POLR2L	4.64e-94	0.366204	0.63	0.52	1.56e-89	Monocytes	POLR2L
ARPC4	1.31e-93	0.314331	0.392	0.252	4.41e-89	Monocytes	ARPC4
ARF5	9.76e-93	0.39257	0.614	0.502	3.29e-88	Monocytes	ARF5
ATP5L	2.72e-92	0.256383	0.889	0.903	9.18e-88	Monocytes	ATP5L
PDE4B	3.39e-92	0.484528	0.46	0.339	1.14e-87	Monocytes	PDE4B
SRRM2	5.43e-92	0.380942	0.602	0.477	1.83e-87	Monocytes	SRRM2
BRD4	1.54e-91	0.308562	0.3	0.182	5.2e-87	Monocytes	BRD4
PSME2	1.97e-91	0.40889	0.689	0.612	6.64e-87	Monocytes	PSME2
PRKCB	5e-91	0.327613	0.396	0.261	1.69e-86	Monocytes	PRKCB
XRN2	1.3e-90	0.354415	0.397	0.265	4.37e-86	Monocytes	XRN2
ROMO1	8.77e-89	0.389882	0.514	0.378	2.96e-84	Monocytes	ROMO1
RELB	1.47e-88	0.300885	0.304	0.185	4.96e-84	Monocytes	RELB
PHPT1	1.75e-88	0.26773	0.335	0.207	5.9e-84	Monocytes	PHPT1
BLOC1S6	4.89e-88	0.31053	0.266	0.156	1.65e-83	Monocytes	BLOC1S6
SETX	7.83e-87	0.290347	0.281	0.168	2.64e-82	Monocytes	SETX
HCFC1R1	1.81e-86	0.286659	0.26	0.152	6.09e-82	Monocytes	HCFC1R1
RBX1	2.35e-86	0.346332	0.537	0.403	7.91e-82	Monocytes	RBX1
BRK1	6.05e-86	0.34571	0.64	0.542	2.04e-81	Monocytes	BRK1
ARID1A	7.2e-86	0.285294	0.284	0.17	2.43e-81	Monocytes	ARID1A
HNRNPH1	1.49e-85	0.405428	0.447	0.319	5.03e-81	Monocytes	HNRNPH1
TAGLN2	7.51e-85	0.314051	0.807	0.787	2.53e-80	Monocytes	TAGLN2
ZNHIT1	1.5e-84	0.332022	0.44	0.304	5.06e-80	Monocytes	ZNHIT1
CANX	2.1e-83	0.313726	0.435	0.304	7.07e-79	Monocytes	CANX
GTF2I	5.73e-83	0.27562	0.264	0.157	1.93e-78	Monocytes	GTF2I
MT-CO2	1.29e-82	0.301289	0.999	1	4.36e-78	Monocytes	MT-CO2
DNAJC4	1.01e-81	0.314781	0.35	0.229	3.4e-77	Monocytes	DNAJC4
HSD17B11	2.59e-81	0.391408	0.477	0.354	8.71e-77	Monocytes	HSD17B11
PRR13	4.79e-80	0.329935	0.736	0.669	1.61e-75	Monocytes	PRR13
IFI27L2	6.13e-79	0.288528	0.367	0.24	2.07e-74	Monocytes	IFI27L2
CELF1	4.3e-78	0.356216	0.302	0.193	1.45e-73	Monocytes	CELF1
NDUFA11	1.1e-77	0.330965	0.455	0.327	3.69e-73	Monocytes	NDUFA11
DEK	2.81e-77	0.335642	0.527	0.395	9.48e-73	Monocytes	DEK
SHOC2	3.21e-77	0.267702	0.264	0.159	1.08e-72	Monocytes	SHOC2
LAPTM4A	6.03e-77	0.317179	0.408	0.282	2.03e-72	Monocytes	LAPTM4A
PAK2	4.28e-76	0.337779	0.468	0.341	1.44e-71	Monocytes	PAK2
COX17	1.3e-75	0.337428	0.408	0.284	4.38e-71	Monocytes	COX17
SMAP2	3.26e-75	0.326912	0.522	0.394	1.1e-70	Monocytes	SMAP2
LRPAP1	3.37e-75	0.272573	0.357	0.235	1.14e-70	Monocytes	LRPAP1
MYO1G	7.31e-75	0.295335	0.456	0.321	2.46e-70	Monocytes	MYO1G
PSTPIP1	1.67e-74	0.253564	0.287	0.177	5.62e-70	Monocytes	PSTPIP1
LY6E	5.07e-74	0.448328	0.694	0.673	1.71e-69	Monocytes	LY6E
ATP6AP2	1.69e-73	0.334992	0.439	0.317	5.69e-69	Monocytes	ATP6AP2
SCNM1	4.39e-72	0.265048	0.31	0.197	1.48e-67	Monocytes	SCNM1
PRDX1	5.54e-72	0.308906	0.498	0.376	1.87e-67	Monocytes	PRDX1
SNX3	3.71e-71	0.334302	0.621	0.517	1.25e-66	Monocytes	SNX3
PSMB10	5.58e-71	0.267063	0.601	0.477	1.88e-66	Monocytes	PSMB10
CYTH4	7.98e-71	0.302417	0.258	0.16	2.69e-66	Monocytes	CYTH4
ADGRE5	4.05e-70	0.317402	0.507	0.378	1.37e-65	Monocytes	ADGRE5
LSM6	8.46e-70	0.337405	0.363	0.25	2.85e-65	Monocytes	LSM6
ERICH1	2.72e-69	0.313874	0.321	0.211	9.15e-65	Monocytes	ERICH1
IDH3G	6.38e-69	0.264512	0.341	0.227	2.15e-64	Monocytes	IDH3G
ZFP36L1	9.73e-67	0.32414	0.66	0.559	3.28e-62	Monocytes	ZFP36L1
C8orf59	1.55e-66	0.35884	0.555	0.438	5.24e-62	Monocytes	C8orf59
LIPA	5.69e-66	0.260566	0.252	0.157	1.92e-61	Monocytes	LIPA
TGOLN2	3.03e-65	0.27498	0.394	0.277	1.02e-60	Monocytes	TGOLN2
TMEM256	7.88e-65	0.304444	0.455	0.332	2.65e-60	Monocytes	TMEM256
ATP5G3	1.24e-64	0.306697	0.649	0.575	4.16e-60	Monocytes	ATP5G3
MRPL52	2.3e-64	0.287429	0.403	0.284	7.75e-60	Monocytes	MRPL52
VAMP5	3.12e-64	0.360508	0.365	0.26	1.05e-59	Monocytes	VAMP5
COPE	8.21e-63	0.306051	0.566	0.46	2.77e-58	Monocytes	COPE
DDX3X	1.44e-61	0.34678	0.535	0.422	4.85e-57	Monocytes	DDX3X
RNASEH2C	2.28e-60	0.253787	0.304	0.201	7.69e-56	Monocytes	RNASEH2C
WSB1	8.8e-60	0.406541	0.534	0.431	2.96e-55	Monocytes	WSB1
TRIM44	6.51e-58	0.251954	0.253	0.162	2.19e-53	Monocytes	TRIM44
TIMM17B	1.58e-57	0.252549	0.297	0.197	5.34e-53	Monocytes	TIMM17B
TACC1	3.96e-57	0.2608	0.311	0.211	1.33e-52	Monocytes	TACC1
NAPA	5.3e-57	0.320592	0.493	0.381	1.78e-52	Monocytes	NAPA
NDUFB3	1.08e-56	0.25874	0.36	0.251	3.64e-52	Monocytes	NDUFB3
GADD45B	3.43e-56	0.263093	0.676	0.596	1.16e-51	Monocytes	GADD45B
TCF25	3.9e-56	0.334965	0.602	0.499	1.31e-51	Monocytes	TCF25
HSPA1B	9.31e-56	0.9909	0.433	0.393	3.14e-51	Monocytes	HSPA1B
MTDH	3.09e-55	0.305363	0.576	0.481	1.04e-50	Monocytes	MTDH
VAPA	7.88e-55	0.334101	0.564	0.469	2.66e-50	Monocytes	VAPA
DDT	9.35e-55	0.287852	0.509	0.402	3.15e-50	Monocytes	DDT
SLC25A5	4.12e-53	0.303808	0.711	0.68	1.39e-48	Monocytes	SLC25A5
IRF1	1.44e-52	0.301437	0.659	0.574	4.85e-48	Monocytes	IRF1
SF3B5	2.26e-52	0.283853	0.539	0.44	7.6e-48	Monocytes	SF3B5
SLC2A31	2.79e-52	0.343908	0.696	0.612	9.39e-48	Monocytes	SLC2A3
CASP4	7.51e-51	0.26957	0.444	0.333	2.53e-46	Monocytes	CASP4
AURKAIP1	1.37e-50	0.270516	0.483	0.371	4.63e-46	Monocytes	AURKAIP1
AKAP13	2.35e-50	0.265256	0.516	0.405	7.91e-46	Monocytes	AKAP13
NDUFA3	4.42e-50	0.331156	0.606	0.513	1.49e-45	Monocytes	NDUFA3
CFLAR	6.79e-50	0.29867	0.473	0.364	2.29e-45	Monocytes	CFLAR
RNF213	1.34e-49	0.311343	0.6	0.505	4.53e-45	Monocytes	RNF213
GBP2	1.58e-49	0.294729	0.32	0.224	5.31e-45	Monocytes	GBP2
HSPH1	5.7e-49	0.867022	0.378	0.32	1.92e-44	Monocytes	HSPH1
PGAM1	1.05e-46	0.2602	0.531	0.439	3.52e-42	Monocytes	PGAM1
NDUFB11	4.06e-46	0.287477	0.691	0.632	1.37e-41	Monocytes	NDUFB11
OST4	7.46e-46	0.2613	0.833	0.815	2.51e-41	Monocytes	OST4
NFE2L2	4.26e-45	0.29824	0.415	0.317	1.44e-40	Monocytes	NFE2L2
HSPB1	9.4e-45	0.474922	0.357	0.502	3.17e-40	Monocytes	HSPB1
MGST3	2.33e-44	0.255485	0.403	0.304	7.85e-40	Monocytes	MGST3
NDUFA13	3.22e-44	0.276004	0.494	0.395	1.09e-39	Monocytes	NDUFA13
WAS	2.13e-42	0.262512	0.559	0.469	7.16e-38	Monocytes	WAS
MTCH1	4.92e-42	0.251855	0.351	0.257	1.66e-37	Monocytes	MTCH1
U2AF1	2.03e-40	0.286992	0.295	0.213	6.85e-36	Monocytes	U2AF1
ATP5F1	7.1e-40	0.260841	0.541	0.456	2.39e-35	Monocytes	ATP5F1
PET100	4.15e-39	0.259521	0.493	0.401	1.4e-34	Monocytes	PET100
ATF4	5.51e-39	0.265756	0.428	0.336	1.86e-34	Monocytes	ATF4
NDUFB10	6.6e-38	0.25759	0.537	0.447	2.23e-33	Monocytes	NDUFB10
SLC3A2	2.13e-36	0.272614	0.372	0.286	7.19e-32	Monocytes	SLC3A2
CSNK1A1	2.83e-36	0.25565	0.396	0.306	9.54e-32	Monocytes	CSNK1A1
SLC38A2	1.82e-32	0.293492	0.433	0.349	6.14e-28	Monocytes	SLC38A2
CRIP1	1.21e-22	0.31516	0.71	0.698	4.09e-18	Monocytes	CRIP1
INSIG1	3.47e-22	0.439627	0.275	0.226	1.17e-17	Monocytes	INSIG1
AREG	7e-21	0.575148	0.326	0.282	2.36e-16	Monocytes	AREG
CLK1	1.9e-15	0.392761	0.452	0.409	6.4e-11	Monocytes	CLK1
HSP90AA1	4.65e-11	1.16077	0.803	0.872	1.57e-06	Monocytes	HSP90AA1
CD8B	0	2.36725	0.676	0.051	0	CD8 T cells	CD8B
CD8A	0	2.16851	0.703	0.083	0	CD8 T cells	CD8A
RP11-291B21.2	0	1.63062	0.338	0.029	0	CD8 T cells	RP11-291B21.2
GZMK	0	1.42857	0.327	0.095	0	CD8 T cells	GZMK
CD3D1	0	0.948637	0.87	0.44	0	CD8 T cells	CD3D
KLRG1	0	0.772955	0.382	0.148	0	CD8 T cells	KLRG1
IL32	0	0.766112	0.967	0.612	0	CD8 T cells	IL32
CCL5	0	0.755957	0.674	0.442	0	CD8 T cells	CCL5
CD3G1	0	0.723873	0.646	0.324	0	CD8 T cells	CD3G
CD3E1	0	0.712863	0.983	0.621	0	CD8 T cells	CD3E
NELL2	0	0.638064	0.28	0.091	0	CD8 T cells	NELL2
LYAR	0	0.591141	0.44	0.246	0	CD8 T cells	LYAR
THEMIS	0	0.546909	0.302	0.099	0	CD8 T cells	THEMIS
IL7R1	0	0.480437	0.707	0.469	0	CD8 T cells	IL7R
CD2	0	0.437871	0.577	0.379	0	CD8 T cells	CD2
LCK	0	0.42936	0.715	0.487	0	CD8 T cells	LCK
GZMM	0	0.423687	0.712	0.424	0	CD8 T cells	GZMM
NUCB2	0	0.420851	0.423	0.252	0	CD8 T cells	NUCB2
LIME1	0	0.402714	0.505	0.318	0	CD8 T cells	LIME1
SPOCK21	0	0.382249	0.59	0.389	0	CD8 T cells	SPOCK2
ZFP36L21	0	0.369068	0.98	0.909	0	CD8 T cells	ZFP36L2
HCST	0	0.338725	0.921	0.744	0	CD8 T cells	HCST
RPS31	0	0.334439	0.999	0.987	0	CD8 T cells	RPS3
C12orf571	0	0.333857	0.865	0.705	0	CD8 T cells	C12orf57
RPS121	0	0.332368	1	0.992	0	CD8 T cells	RPS12
RPL33	0	0.322258	0.997	0.971	0	CD8 T cells	RPL3
RPL23A1	0	0.313153	0.997	0.974	0	CD8 T cells	RPL23A
PTPRCAP	0	0.311722	0.954	0.78	0	CD8 T cells	PTPRCAP
RPSA1	0	0.311609	0.997	0.961	0	CD8 T cells	RPSA
MT-ND4L	0	0.30665	0.999	0.99	0	CD8 T cells	MT-ND4L
RPS181	0	0.296636	0.998	0.984	0	CD8 T cells	RPS18
GZMA	0	0.288512	0.569	0.348	0	CD8 T cells	GZMA
RPL10A1	0	0.280878	0.993	0.961	0	CD8 T cells	RPL10A
RPL141	0	0.279441	0.998	0.986	0	CD8 T cells	RPL14
RPLP01	0	0.276532	0.998	0.974	0	CD8 T cells	RPLP0
RPS22	0	0.276011	0.999	0.989	0	CD8 T cells	RPS2
RPS271	0	0.275818	0.999	0.988	0	CD8 T cells	RPS27
RPS4X1	0	0.274993	0.999	0.988	0	CD8 T cells	RPS4X
RPS61	0	0.272584	0.997	0.976	0	CD8 T cells	RPS6
RPS191	0	0.270949	0.999	0.988	0	CD8 T cells	RPS19
RPS291	0	0.268121	0.994	0.962	0	CD8 T cells	RPS29
EEF1A11	0	0.264811	1	0.997	0	CD8 T cells	EEF1A1
RPS141	0	0.264778	0.999	0.989	0	CD8 T cells	RPS14
RPL131	0	0.256839	1	0.994	0	CD8 T cells	RPL13
RPS15A1	0	0.256717	0.999	0.991	0	CD8 T cells	RPS15A
RPS211	0	0.255336	0.998	0.983	0	CD8 T cells	RPS21
RPS251	0	0.253738	0.998	0.981	0	CD8 T cells	RPS25
C9orf142	1.22e-304	0.350339	0.679	0.501	4.1e-300	CD8 T cells	C9orf142
DUSP2	1.03e-302	0.354328	0.847	0.706	3.48e-298	CD8 T cells	DUSP2
GYPC	1.93e-292	0.346657	0.709	0.545	6.52e-288	CD8 T cells	GYPC
CLEC2D	3.92e-290	0.361879	0.48	0.307	1.32e-285	CD8 T cells	CLEC2D
MGAT4A1	2.42e-282	0.341366	0.588	0.406	8.15e-278	CD8 T cells	MGAT4A
NPM11	2.06e-279	0.297795	0.942	0.872	6.94e-275	CD8 T cells	NPM1
CXCR4	1.67e-263	0.334734	0.882	0.749	5.63e-259	CD8 T cells	CXCR4
CD61	3.73e-257	0.33877	0.44	0.278	1.26e-252	CD8 T cells	CD6
C12orf75	2.32e-251	0.385106	0.468	0.311	7.82e-247	CD8 T cells	C12orf75
GZMH	7.33e-249	0.74479	0.404	0.273	2.47e-244	CD8 T cells	GZMH
HSPA81	3.12e-243	0.263705	0.955	0.879	1.05e-238	CD8 T cells	HSPA8
PDE3B1	8.38e-243	0.312333	0.303	0.172	2.82e-238	CD8 T cells	PDE3B
SAMD3	2.37e-242	0.333903	0.347	0.204	8e-238	CD8 T cells	SAMD3
CD96	1.25e-236	0.310001	0.439	0.281	4.22e-232	CD8 T cells	CD96
OXNAD11	1.92e-220	0.320173	0.361	0.225	6.46e-216	CD8 T cells	OXNAD1
CD52	7.16e-220	0.331934	0.972	0.864	2.41e-215	CD8 T cells	CD52
CD51	1.05e-215	0.276155	0.344	0.208	3.52e-211	CD8 T cells	CD5
ATP8A1	1.83e-213	0.27344	0.273	0.153	6.18e-209	CD8 T cells	ATP8A1
MTFP1	2.64e-210	0.295153	0.318	0.191	8.9e-206	CD8 T cells	MTFP1
LAT1	8.36e-209	0.282936	0.542	0.381	2.82e-204	CD8 T cells	LAT
PCED1B1	1.12e-200	0.305368	0.337	0.209	3.78e-196	CD8 T cells	PCED1B
TOB1	3.88e-197	0.322197	0.321	0.201	1.31e-192	CD8 T cells	TOB1
TRAC	3.84e-195	0.301064	0.301	0.182	1.29e-190	CD8 T cells	TRAC
CNN2	9.51e-190	0.307497	0.706	0.58	3.2e-185	CD8 T cells	CNN2
TC2N1	5.3e-189	0.281748	0.444	0.301	1.78e-184	CD8 T cells	TC2N
SH2D1A	6.66e-188	0.304915	0.264	0.155	2.24e-183	CD8 T cells	SH2D1A
PARP8	3.74e-171	0.290016	0.421	0.293	1.26e-166	CD8 T cells	PARP8
G3BP2	1.25e-167	0.307951	0.48	0.358	4.21e-163	CD8 T cells	G3BP2
CD271	4.01e-152	0.296584	0.332	0.22	1.35e-147	CD8 T cells	CD27
SRSF7	1.23e-143	0.281023	0.694	0.589	4.14e-139	CD8 T cells	SRSF7
PPP2R5C	3.25e-122	0.260136	0.496	0.387	1.1e-117	CD8 T cells	PPP2R5C
YWHAQ	3.6e-121	0.290954	0.551	0.451	1.21e-116	CD8 T cells	YWHAQ
SNHG81	1.94e-117	0.255911	0.623	0.528	6.53e-113	CD8 T cells	SNHG8
CD99	8.05e-87	0.276002	0.742	0.692	2.71e-82	CD8 T cells	CD99
HIST1H4C	1.6e-59	0.254447	0.503	0.424	5.39e-55	CD8 T cells	HIST1H4C
GNLY	0	3.48658	0.946	0.213	0	NK cells	GNLY
GZMB	0	2.89895	0.938	0.156	0	NK cells	GZMB
SPON2	0	2.83364	0.819	0.134	0	NK cells	SPON2
PRF1	0	2.74091	0.941	0.232	0	NK cells	PRF1
NKG7	0	2.71296	0.998	0.368	0	NK cells	NKG7
FGFBP2	0	2.61201	0.883	0.168	0	NK cells	FGFBP2
CCL4	0	2.53382	0.853	0.262	0	NK cells	CCL4
CTSW	0	2.50018	0.985	0.359	0	NK cells	CTSW
CLIC3	0	2.47486	0.739	0.095	0	NK cells	CLIC3
CST7	0	2.37272	0.986	0.325	0	NK cells	CST7
KLRF1	0	2.36044	0.782	0.045	0	NK cells	KLRF1
MYOM2	0	2.3322	0.524	0.047	0	NK cells	MYOM2
KLRD1	0	2.32837	0.904	0.146	0	NK cells	KLRD1
FCGR3A	0	2.32386	0.851	0.127	0	NK cells	FCGR3A
HOPX	0	2.18911	0.85	0.191	0	NK cells	HOPX
GZMA1	0	2.12419	0.94	0.294	0	NK cells	GZMA
CD247	0	1.98249	0.949	0.485	0	NK cells	CD247
SH2D1B	0	1.93493	0.59	0.016	0	NK cells	SH2D1B
CMC1	0	1.84628	0.693	0.198	0	NK cells	CMC1
GZMH1	0	1.83394	0.838	0.196	0	NK cells	GZMH
CD7	0	1.77476	0.94	0.555	0	NK cells	CD7
CCL51	0	1.72211	0.885	0.422	0	NK cells	CCL5
EFHD2	0	1.69125	0.841	0.313	0	NK cells	EFHD2
IGFBP7	0	1.64687	0.492	0.039	0	NK cells	IGFBP7
TRBC1	0	1.64558	0.705	0.312	0	NK cells	TRBC1
S1PR5	0	1.6393	0.636	0.097	0	NK cells	S1PR5
IL2RB	0	1.62809	0.577	0.096	0	NK cells	IL2RB
PRSS23	0	1.62252	0.569	0.074	0	NK cells	PRSS23
XCL2	0	1.59485	0.373	0.051	0	NK cells	XCL2
IFITM2	0	1.57164	0.997	0.868	0	NK cells	IFITM2
KLRB1	0	1.55396	0.842	0.235	0	NK cells	KLRB1
TTC38	0	1.52775	0.558	0.073	0	NK cells	TTC38
MATK	0	1.47913	0.673	0.174	0	NK cells	MATK
APMAP	0	1.47564	0.686	0.209	0	NK cells	APMAP
KLRC3	0	1.4613	0.42	0.04	0	NK cells	KLRC3
GZMM1	0	1.41924	0.863	0.422	0	NK cells	GZMM
RHOC	0	1.4063	0.635	0.16	0	NK cells	RHOC
ADGRG1	0	1.39774	0.518	0.081	0	NK cells	ADGRG1
TRDC	0	1.38344	0.478	0.048	0	NK cells	TRDC
MAP3K8	0	1.37287	0.668	0.288	0	NK cells	MAP3K8
ITGB21	0	1.36387	0.936	0.625	0	NK cells	ITGB2
LAIR2	0	1.36321	0.429	0.084	0	NK cells	LAIR2
TYROBP1	0	1.33667	0.975	0.279	0	NK cells	TYROBP
TBX21	0	1.30225	0.546	0.117	0	NK cells	TBX21
CD631	0	1.29845	0.674	0.268	0	NK cells	CD63
IFITM1	0	1.29061	0.999	0.863	0	NK cells	IFITM1
CCL4L2	0	1.28144	0.279	0.085	0	NK cells	CCL4L2
FCRL6	0	1.25686	0.489	0.084	0	NK cells	FCRL6
ABHD17A	0	1.2425	0.578	0.204	0	NK cells	ABHD17A
LITAF	0	1.24175	0.934	0.659	0	NK cells	LITAF
CD300A	0	1.24066	0.513	0.127	0	NK cells	CD300A
HCST1	0	1.22204	0.964	0.753	0	NK cells	HCST
NCR3	0	1.17431	0.516	0.13	0	NK cells	NCR3
GNG2	0	1.17392	0.719	0.393	0	NK cells	GNG2
FCER1G1	0	1.16665	0.765	0.221	0	NK cells	FCER1G
KIR3DL1	0	1.15665	0.258	0.013	0	NK cells	KIR3DL1
CD160	0	1.15445	0.34	0.036	0	NK cells	CD160
PFN1	0	1.13542	0.999	0.971	0	NK cells	PFN1
PTGDR	0	1.13093	0.392	0.05	0	NK cells	PTGDR
CYBA1	0	1.12118	0.983	0.84	0	NK cells	CYBA
SH2D2A	0	1.10609	0.504	0.167	0	NK cells	SH2D2A
IER2	0	1.09664	0.902	0.738	0	NK cells	IER2
ZFP361	0	1.0945	0.934	0.831	0	NK cells	ZFP36
C12orf751	0	1.09122	0.677	0.284	0	NK cells	C12orf75
CHST12	0	1.08636	0.505	0.153	0	NK cells	CHST12
KIR3DL2	0	1.08304	0.26	0.016	0	NK cells	KIR3DL2
BHLHE401	0	1.07662	0.553	0.232	0	NK cells	BHLHE40
PLAC8	0	1.06942	0.702	0.411	0	NK cells	PLAC8
CTSD1	0	1.06016	0.743	0.39	0	NK cells	CTSD
SYNGR1	0	1.04962	0.346	0.068	0	NK cells	SYNGR1
TPST2	0	1.04902	0.518	0.171	0	NK cells	TPST2
CX3CR1	0	1.03749	0.354	0.074	0	NK cells	CX3CR1
CTSC	0	1.0334	0.706	0.366	0	NK cells	CTSC
RARRES3	0	1.0312	0.85	0.606	0	NK cells	RARRES3
C1orf21	0	1.02061	0.406	0.075	0	NK cells	C1orf21
AOAH1	0	1.01969	0.466	0.152	0	NK cells	AOAH
DHRS7	0	1.01702	0.678	0.367	0	NK cells	DHRS7
SLC9A3R1	0	1.01339	0.68	0.374	0	NK cells	SLC9A3R1
AKR1C3	0	0.998698	0.277	0.022	0	NK cells	AKR1C3
ALOX5AP	0	0.997696	0.587	0.316	0	NK cells	ALOX5AP
KIR2DL3	0	0.995925	0.257	0.013	0	NK cells	KIR2DL3
PLEK1	0	0.992042	0.641	0.271	0	NK cells	PLEK
PDIA3	0	0.986899	0.773	0.529	0	NK cells	PDIA3
RUNX3	0	0.984948	0.559	0.239	0	NK cells	RUNX3
IL2RG	0	0.983166	0.91	0.679	0	NK cells	IL2RG
GNPTAB	0	0.972808	0.435	0.149	0	NK cells	GNPTAB
ARPC2	0	0.969902	0.959	0.809	0	NK cells	ARPC2
HLA-A	0	0.968993	0.997	0.977	0	NK cells	HLA-A
SPN	0	0.960426	0.484	0.199	0	NK cells	SPN
OSTF1	0	0.95799	0.666	0.387	0	NK cells	OSTF1
RAP1B	0	0.957477	0.847	0.605	0	NK cells	RAP1B
FAM49B	0	0.953153	0.663	0.388	0	NK cells	FAM49B
CALR	0	0.945296	0.767	0.571	0	NK cells	CALR
ARPC5L	0	0.940743	0.569	0.28	0	NK cells	ARPC5L
HSH2D	0	0.935914	0.412	0.147	0	NK cells	HSH2D
DOK2	0	0.930997	0.612	0.313	0	NK cells	DOK2
CLIC11	0	0.930742	0.913	0.634	0	NK cells	CLIC1
PYHIN1	0	0.925558	0.443	0.147	0	NK cells	PYHIN1
HLA-C	0	0.924412	0.998	0.987	0	NK cells	HLA-C
ID21	0	0.92368	0.732	0.411	0	NK cells	ID2
CFL1	0	0.922583	0.991	0.939	0	NK cells	CFL1
RASSF1	0	0.922237	0.514	0.229	0	NK cells	RASSF1
SRGN1	0	0.921617	0.987	0.823	0	NK cells	SRGN
CD991	0	0.910659	0.921	0.66	0	NK cells	CD99
RAC2	0	0.909819	0.96	0.845	0	NK cells	RAC2
DBI	0	0.904343	0.771	0.52	0	NK cells	DBI
PPP1R18	0	0.895494	0.608	0.34	0	NK cells	PPP1R18
MAFF	0	0.891441	0.277	0.078	0	NK cells	MAFF
CD244	0	0.885428	0.322	0.059	0	NK cells	CD244
CD38	0	0.885196	0.278	0.047	0	NK cells	CD38
NCR1	0	0.880209	0.272	0.013	0	NK cells	NCR1
PPP1CA	0	0.879973	0.716	0.464	0	NK cells	PPP1CA
CEP78	0	0.872571	0.331	0.075	0	NK cells	CEP78
ZAP70	0	0.869642	0.617	0.341	0	NK cells	ZAP70
DSTN	0	0.857931	0.554	0.299	0	NK cells	DSTN
GPR65	0	0.856613	0.497	0.242	0	NK cells	GPR65
JAK1	0	0.855917	0.758	0.589	0	NK cells	JAK1
C20orf241	0	0.854253	0.558	0.316	0	NK cells	C20orf24
C5orf56	0	0.852662	0.48	0.229	0	NK cells	C5orf56
ARL4C	0	0.846392	0.743	0.496	0	NK cells	ARL4C
APOBEC3G	0	0.832699	0.437	0.192	0	NK cells	APOBEC3G
TGFB1	0	0.828286	0.74	0.496	0	NK cells	TGFB1
SYTL3	0	0.827408	0.452	0.191	0	NK cells	SYTL3
SLA2	0	0.827249	0.34	0.103	0	NK cells	SLA2
PLEKHF1	0	0.824592	0.312	0.074	0	NK cells	PLEKHF1
SYNE1	0	0.824108	0.493	0.225	0	NK cells	SYNE1
UBB	0	0.824014	0.95	0.835	0	NK cells	UBB
C9orf1421	0	0.819371	0.742	0.506	0	NK cells	C9orf142
ABI3	0	0.814953	0.361	0.118	0	NK cells	ABI3
MCTP2	0	0.814311	0.315	0.07	0	NK cells	MCTP2
TSEN54	0	0.811862	0.425	0.167	0	NK cells	TSEN54
GSTP11	0	0.810661	0.859	0.561	0	NK cells	GSTP1
ACTB1	0	0.809328	1	0.997	0	NK cells	ACTB
SASH3	0	0.805149	0.494	0.252	0	NK cells	SASH3
NFATC2	0	0.804943	0.457	0.214	0	NK cells	NFATC2
TXK	0	0.804895	0.446	0.195	0	NK cells	TXK
CDK2AP2	0	0.800713	0.498	0.268	0	NK cells	CDK2AP2
MSN	0	0.795832	0.733	0.532	0	NK cells	MSN
FGR1	0	0.795692	0.505	0.194	0	NK cells	FGR
NDUFB2	0	0.788475	0.698	0.489	0	NK cells	NDUFB2
CALM1	0	0.786748	0.98	0.913	0	NK cells	CALM1
BIN2	0	0.78546	0.749	0.544	0	NK cells	BIN2
B2M	0	0.779673	1	1	0	NK cells	B2M
NDUFB7	0	0.778486	0.614	0.393	0	NK cells	NDUFB7
SAMD31	0	0.772271	0.453	0.197	0	NK cells	SAMD3
TGFBR3	0	0.77206	0.376	0.128	0	NK cells	TGFBR3
ITGAM1	0	0.770762	0.327	0.092	0	NK cells	ITGAM
BSG	0	0.768545	0.6	0.377	0	NK cells	BSG
MAPK1	0	0.767484	0.428	0.211	0	NK cells	MAPK1
CD53	0	0.767113	0.742	0.557	0	NK cells	CD53
PRDX5	0	0.766914	0.621	0.423	0	NK cells	PRDX5
PSMB101	0	0.766593	0.66	0.453	0	NK cells	PSMB10
2023-09-07	0	0.760406	0.747	0.557	0	NK cells	2023-09-07
ZEB21	0	0.752274	0.558	0.257	0	NK cells	ZEB2
CXXC5	0	0.741761	0.296	0.08	0	NK cells	CXXC5
LAT21	0	0.737427	0.319	0.096	0	NK cells	LAT2
TFDP2	0	0.733456	0.331	0.12	0	NK cells	TFDP2
HDDC2	0	0.729127	0.373	0.174	0	NK cells	HDDC2
GK5	0	0.72843	0.265	0.065	0	NK cells	GK5
CCL31	0	0.725967	0.264	0.082	0	NK cells	CCL3
ACTN4	0	0.723779	0.411	0.195	0	NK cells	ACTN4
ARHGAP9	0	0.722924	0.441	0.24	0	NK cells	ARHGAP9
PPIB	0	0.722497	0.872	0.727	0	NK cells	PPIB
ADAM8	0	0.716279	0.344	0.134	0	NK cells	ADAM8
LSP1	0	0.715723	0.92	0.796	0	NK cells	LSP1
STARD3NL	0	0.712128	0.317	0.125	0	NK cells	STARD3NL
SELPLG	0	0.711604	0.569	0.374	0	NK cells	SELPLG
IRF11	0	0.710353	0.711	0.556	0	NK cells	IRF1
ANXA6	0	0.708422	0.651	0.454	0	NK cells	ANXA6
STOM	0	0.707143	0.406	0.168	0	NK cells	STOM
GLIPR21	0	0.706072	0.444	0.234	0	NK cells	GLIPR2
SCP2	0	0.702397	0.527	0.329	0	NK cells	SCP2
MAPRE2	0	0.698149	0.445	0.25	0	NK cells	MAPRE2
BST21	0	0.698054	0.565	0.366	0	NK cells	BST2
PRKCH	0	0.695902	0.551	0.341	0	NK cells	PRKCH
LCP11	0	0.695065	0.826	0.648	0	NK cells	LCP1
FLNA1	0	0.693462	0.736	0.52	0	NK cells	FLNA
PTPRCAP1	0	0.692391	0.962	0.797	0	NK cells	PTPRCAP
LGALS11	0	0.692189	0.693	0.407	0	NK cells	LGALS1
PLA2G16	0	0.692015	0.289	0.089	0	NK cells	PLA2G16
SUN2	0	0.691263	0.653	0.458	0	NK cells	SUN2
DDIT4	0	0.691204	0.803	0.603	0	NK cells	DDIT4
MVD	0	0.690444	0.282	0.085	0	NK cells	MVD
PTPN4	0	0.685455	0.434	0.224	0	NK cells	PTPN4
PXN	0	0.681804	0.426	0.223	0	NK cells	PXN
HLA-E	0	0.67819	0.993	0.972	0	NK cells	HLA-E
SDF4	0	0.677993	0.445	0.254	0	NK cells	SDF4
CLEC2B	0	0.673706	0.649	0.453	0	NK cells	CLEC2B
MYL12A	0	0.671162	0.98	0.919	0	NK cells	MYL12A
ITGAL	0	0.669393	0.435	0.226	0	NK cells	ITGAL
BTN3A2	0	0.669182	0.505	0.32	0	NK cells	BTN3A2
P4HB	0	0.667182	0.576	0.395	0	NK cells	P4HB
PTPN12	0	0.664516	0.26	0.071	0	NK cells	PTPN12
UBE2F	0	0.664062	0.327	0.141	0	NK cells	UBE2F
G6PD	0	0.663859	0.336	0.15	0	NK cells	G6PD
ACTG1	0	0.66212	0.98	0.936	0	NK cells	ACTG1
PSME1	0	0.660738	0.931	0.826	0	NK cells	PSME1
ARF6	0	0.656654	0.664	0.493	0	NK cells	ARF6
ADGRE51	0	0.654713	0.554	0.356	0	NK cells	ADGRE5
MBP	0	0.647874	0.639	0.46	0	NK cells	MBP
CCND3	0	0.64274	0.838	0.722	0	NK cells	CCND3
HMGN3	0	0.642086	0.597	0.419	0	NK cells	HMGN3
FOSL21	0	0.641628	0.373	0.192	0	NK cells	FOSL2
ITGB7	0	0.641007	0.409	0.234	0	NK cells	ITGB7
CDKN2D	0	0.636096	0.468	0.289	0	NK cells	CDKN2D
MYO1F1	0	0.634055	0.478	0.256	0	NK cells	MYO1F
HSPA5	0	0.633336	0.633	0.486	0	NK cells	HSPA5
TMED9	0	0.633099	0.441	0.256	0	NK cells	TMED9
TPI11	0	0.630851	0.789	0.595	0	NK cells	TPI1
CD164	0	0.628675	0.525	0.36	0	NK cells	CD164
CISD3	0	0.627842	0.33	0.156	0	NK cells	CISD3
UCP2	0	0.624538	0.812	0.687	0	NK cells	UCP2
FYN	0	0.62366	0.548	0.367	0	NK cells	FYN
GSAP	0	0.623533	0.258	0.088	0	NK cells	GSAP
SYTL1	0	0.621823	0.471	0.292	0	NK cells	SYTL1
BZW1	0	0.620247	0.564	0.401	0	NK cells	BZW1
XBP1	0	0.61651	0.566	0.406	0	NK cells	XBP1
BANF1	0	0.613742	0.495	0.331	0	NK cells	BANF1
HLA-F	0	0.612943	0.692	0.546	0	NK cells	HLA-F
ANXA4	0	0.609109	0.287	0.118	0	NK cells	ANXA4
FKBP11	0	0.608389	0.386	0.21	0	NK cells	FKBP11
RAB29	0	0.607733	0.373	0.2	0	NK cells	RAB29
LPCAT1	0	0.607176	0.264	0.091	0	NK cells	LPCAT1
RALY	0	0.600429	0.602	0.446	0	NK cells	RALY
PRMT2	0	0.598086	0.626	0.468	0	NK cells	PRMT2
EIF3G	0	0.597746	0.785	0.703	0	NK cells	EIF3G
TMEM2	0	0.59349	0.451	0.285	0	NK cells	TMEM2
H3F3B	0	0.591277	0.993	0.977	0	NK cells	H3F3B
IQGAP11	0	0.589579	0.529	0.347	0	NK cells	IQGAP1
CAP1	0	0.5892	0.719	0.567	0	NK cells	CAP1
JAZF1	0	0.588798	0.269	0.105	0	NK cells	JAZF1
RNF166	0	0.587846	0.464	0.303	0	NK cells	RNF166
TRBC2	0	0.58632	0.734	0.523	0	NK cells	TRBC2
SERTAD3	0	0.582938	0.251	0.105	0	NK cells	SERTAD3
PSME21	0	0.582583	0.735	0.595	0	NK cells	PSME2
LMAN2	0	0.58106	0.452	0.297	0	NK cells	LMAN2
LAIR1	0	0.580062	0.292	0.136	0	NK cells	LAIR1
PSMB9	0	0.577245	0.776	0.622	0	NK cells	PSMB9
MIB2	0	0.576815	0.264	0.113	0	NK cells	MIB2
IQGAP2	0	0.576035	0.428	0.266	0	NK cells	IQGAP2
TBCB	0	0.572032	0.53	0.367	0	NK cells	TBCB
MYL61	0	0.570403	0.975	0.899	0	NK cells	MYL6
GUK1	0	0.569774	0.755	0.62	0	NK cells	GUK1
DDOST	0	0.569358	0.442	0.297	0	NK cells	DDOST
DIP2A	0	0.569234	0.315	0.166	0	NK cells	DIP2A
CDC42SE1	0	0.568907	0.542	0.41	0	NK cells	CDC42SE1
WIPF1	0	0.565768	0.633	0.478	0	NK cells	WIPF1
SKAP1	0	0.565744	0.569	0.391	0	NK cells	SKAP1
TRAPPC1	0	0.564527	0.617	0.472	0	NK cells	TRAPPC1
RPS6KA1	0	0.563464	0.313	0.16	0	NK cells	RPS6KA1
WDR1	0	0.561967	0.531	0.386	0	NK cells	WDR1
ZBP1	0	0.561841	0.25	0.093	0	NK cells	ZBP1
MRPL10	0	0.561601	0.322	0.169	0	NK cells	MRPL10
POLR2G	0	0.556891	0.455	0.306	0	NK cells	POLR2G
MAP1LC3B	0	0.552959	0.624	0.48	0	NK cells	MAP1LC3B
EVL	0	0.549606	0.837	0.708	0	NK cells	EVL
MYL12B	0	0.548273	0.901	0.805	0	NK cells	MYL12B
STAT4	0	0.545719	0.364	0.2	0	NK cells	STAT4
CFLAR1	0	0.542536	0.507	0.346	0	NK cells	CFLAR
ACAA2	0	0.540871	0.304	0.156	0	NK cells	ACAA2
YWHAZ	0	0.540587	0.929	0.857	0	NK cells	YWHAZ
PGAM11	0	0.532966	0.569	0.422	0	NK cells	PGAM1
HSP90B1	0	0.531043	0.656	0.522	0	NK cells	HSP90B1
AGTRAP1	0	0.530593	0.399	0.222	0	NK cells	AGTRAP
POLR2L1	0	0.525757	0.639	0.508	0	NK cells	POLR2L
VAMP81	0	0.524372	0.682	0.533	0	NK cells	VAMP8
MYBL1	0	0.518942	0.276	0.13	0	NK cells	MYBL1
RNF2131	0	0.513204	0.629	0.49	0	NK cells	RNF213
TPM3	0	0.509126	0.861	0.761	0	NK cells	TPM3
SERPINB11	0	0.506677	0.541	0.383	0	NK cells	SERPINB1
YWHAQ1	0	0.49707	0.595	0.453	0	NK cells	YWHAQ
DRAP1	0	0.495814	0.654	0.521	0	NK cells	DRAP1
RAB37	0	0.493165	0.27	0.129	0	NK cells	RAB37
ANXA12	0	0.482034	0.8	0.56	0	NK cells	ANXA1
RHOA1	0	0.47282	0.925	0.845	0	NK cells	RHOA
SH3BGRL31	0	0.471616	0.986	0.937	0	NK cells	SH3BGRL3
PRR131	0	0.458838	0.757	0.658	0	NK cells	PRR13
PTPRC	0	0.429798	0.911	0.854	0	NK cells	PTPRC
CORO1A	0	0.424735	0.914	0.866	0	NK cells	CORO1A
SERF21	0	0.415157	0.99	0.967	0	NK cells	SERF2
HNRNPA2B1	0	0.403961	0.899	0.853	0	NK cells	HNRNPA2B1
EMP31	0	0.385621	0.886	0.782	0	NK cells	EMP3
PPIA	0	0.384285	0.983	0.957	0	NK cells	PPIA
CHCHD2	0	0.378167	0.877	0.826	0	NK cells	CHCHD2
TMSB4X	0	0.371483	1	0.997	0	NK cells	TMSB4X
ARHGDIB	0	0.339374	0.981	0.955	0	NK cells	ARHGDIB
DENND2D	1.89e-307	0.5682	0.389	0.236	6.38e-303	NK cells	DENND2D
SYNE2	6.12e-307	0.519688	0.475	0.308	2.06e-302	NK cells	SYNE2
ARF1	3.6e-305	0.427985	0.754	0.674	1.21e-300	NK cells	ARF1
ARIH2	2.58e-304	0.54889	0.409	0.26	8.7e-300	NK cells	ARIH2
PTGER2	1.38e-302	0.512781	0.325	0.173	4.65e-298	NK cells	PTGER2
TMEM59	1.72e-302	0.495952	0.618	0.5	5.81e-298	NK cells	TMEM59
TMED2	3.65e-302	0.542471	0.464	0.321	1.23e-297	NK cells	TMED2
TCEB21	1.26e-301	0.360352	0.811	0.715	4.24e-297	NK cells	TCEB2
HCLS1	1.28e-300	0.459563	0.728	0.631	4.3e-296	NK cells	HCLS1
ARPC51	3.05e-300	0.48263	0.609	0.466	1.03e-295	NK cells	ARPC5
PDIA6	4.21e-300	0.555037	0.407	0.259	1.42e-295	NK cells	PDIA6
TES	5.47e-295	0.557408	0.424	0.278	1.84e-290	NK cells	TES
AKNA	1.07e-294	0.549658	0.422	0.273	3.59e-290	NK cells	AKNA
SDF2L1	1.62e-294	0.575971	0.312	0.171	5.47e-290	NK cells	SDF2L1
TSPAN32	1.96e-294	0.507382	0.281	0.144	6.61e-290	NK cells	TSPAN32
MANF	8.3e-294	0.533972	0.299	0.16	2.8e-289	NK cells	MANF
PTPN22	3.94e-289	0.470268	0.255	0.123	1.33e-284	NK cells	PTPN22
RIN31	5.34e-287	0.521017	0.344	0.2	1.8e-282	NK cells	RIN3
CARD161	1.94e-286	0.462616	0.54	0.378	6.55e-282	NK cells	CARD16
HLA-B	2.47e-286	0.467378	0.997	0.99	8.31e-282	NK cells	HLA-B
HMOX2	2.73e-286	0.537243	0.4	0.256	9.19e-282	NK cells	HMOX2
PRELID11	1.1e-285	0.425248	0.602	0.444	3.7e-281	NK cells	PRELID1
SQSTM11	1.49e-284	0.574448	0.663	0.543	5.03e-280	NK cells	SQSTM1
RAB1B	1.84e-284	0.517477	0.4	0.257	6.19e-280	NK cells	RAB1B
DDX5	4.35e-281	0.355773	0.931	0.896	1.47e-276	NK cells	DDX5
APOBEC3C	9.6e-281	0.486164	0.257	0.127	3.24e-276	NK cells	APOBEC3C
SELT	1.04e-280	0.525584	0.455	0.32	3.51e-276	NK cells	SELT
HMGB1	2.01e-280	0.345339	0.903	0.863	6.78e-276	NK cells	HMGB1
TBC1D10C	2.64e-280	0.519658	0.525	0.391	8.88e-276	NK cells	TBC1D10C
SUMO2	2.06e-279	0.360507	0.876	0.824	6.95e-275	NK cells	SUMO2
SIGIRR	2.76e-279	0.507978	0.534	0.404	9.31e-275	NK cells	SIGIRR
RPA2	8.29e-279	0.50958	0.337	0.198	2.79e-274	NK cells	RPA2
SEPW1	3.93e-277	0.485146	0.615	0.503	1.32e-272	NK cells	SEPW1
PTPN7	9.81e-277	0.478898	0.29	0.152	3.3e-272	NK cells	PTPN7
YPEL3	1.63e-276	0.528879	0.566	0.434	5.5e-272	NK cells	YPEL3
RAB27A	2.1e-268	0.469717	0.276	0.144	7.06e-264	NK cells	RAB27A
POMP1	1.29e-266	0.459793	0.547	0.416	4.35e-262	NK cells	POMP
ATP2B4	2.45e-266	0.442725	0.251	0.123	8.26e-262	NK cells	ATP2B4
MYO1G1	7.16e-266	0.489561	0.457	0.309	2.41e-261	NK cells	MYO1G
CTDSP1	2.62e-264	0.515801	0.368	0.23	8.84e-260	NK cells	CTDSP1
LY6E1	2.65e-264	0.484131	0.748	0.659	8.93e-260	NK cells	LY6E
SIPA1	5e-263	0.470779	0.261	0.134	1.68e-258	NK cells	SIPA1
AREG1	4.56e-260	0.919316	0.402	0.262	1.54e-255	NK cells	AREG
BAX	3.03e-257	0.520277	0.562	0.447	1.02e-252	NK cells	BAX
SRP14	3.37e-257	0.328025	0.902	0.873	1.14e-252	NK cells	SRP14
TAPBP	1.12e-255	0.467492	0.586	0.474	3.79e-251	NK cells	TAPBP
WDR83OS1	6.63e-253	0.412286	0.645	0.534	2.23e-248	NK cells	WDR83OS
EBP	1.3e-250	0.465554	0.264	0.14	4.39e-246	NK cells	EBP
NT5C	1.68e-250	0.492613	0.371	0.236	5.67e-246	NK cells	NT5C
LASP1	2.65e-249	0.479135	0.266	0.142	8.92e-245	NK cells	LASP1
POLR3GL	3.19e-248	0.494519	0.446	0.316	1.07e-243	NK cells	POLR3GL
COX6A1	2.67e-247	0.359719	0.816	0.746	9.01e-243	NK cells	COX6A1
OPTN	2.64e-246	0.464634	0.418	0.273	8.89e-242	NK cells	OPTN
C9orf16	3.09e-246	0.413401	0.675	0.583	1.04e-241	NK cells	C9orf16
MIEN1	1.03e-244	0.509052	0.363	0.232	3.48e-240	NK cells	MIEN1
SUB1	1.74e-244	0.333414	0.831	0.769	5.87e-240	NK cells	SUB1
SRSF9	2.14e-244	0.473499	0.54	0.423	7.2e-240	NK cells	SRSF9
PTPRA	4.94e-243	0.497705	0.339	0.208	1.67e-238	NK cells	PTPRA
NFKBIB	5.87e-242	0.482352	0.267	0.144	1.98e-237	NK cells	NFKBIB
SHISA5	2.35e-241	0.480176	0.548	0.437	7.9e-237	NK cells	SHISA5
VASP1	1.05e-239	0.472676	0.406	0.266	3.55e-235	NK cells	VASP
RAB9A	2.13e-233	0.456474	0.27	0.149	7.17e-229	NK cells	RAB9A
CYB561D2	1.75e-232	0.454773	0.289	0.165	5.91e-228	NK cells	CYB561D2
CAPZB	2.25e-232	0.397125	0.748	0.673	7.57e-228	NK cells	CAPZB
SPCS2	2.79e-232	0.47336	0.492	0.374	9.39e-228	NK cells	SPCS2
STX8	9.06e-232	0.456794	0.293	0.171	3.05e-227	NK cells	STX8
DNAJB6	2.74e-231	0.46573	0.539	0.425	9.25e-227	NK cells	DNAJB6
TADA3	1.14e-228	0.468188	0.293	0.171	3.82e-224	NK cells	TADA3
LRP10	3.8e-228	0.472346	0.323	0.199	1.28e-223	NK cells	LRP10
CCDC69	1.19e-227	0.479556	0.374	0.247	4.01e-223	NK cells	CCDC69
SRSF2	1.2e-226	0.539561	0.62	0.532	4.05e-222	NK cells	SRSF2
ATP6V0E11	1.88e-226	0.400986	0.665	0.576	6.34e-222	NK cells	ATP6V0E1
CAST1	4.84e-225	0.44585	0.525	0.395	1.63e-220	NK cells	CAST
CSK	2.45e-224	0.450574	0.48	0.354	8.26e-220	NK cells	CSK
BCAP31	3.17e-224	0.436145	0.536	0.43	1.07e-219	NK cells	BCAP31
PSMB8	1.68e-223	0.419814	0.647	0.557	5.67e-219	NK cells	PSMB8
SERTAD1	2.86e-223	0.600833	0.525	0.398	9.64e-219	NK cells	SERTAD1
PSMB6	7.38e-222	0.435626	0.49	0.375	2.49e-217	NK cells	PSMB6
RBM8A	3.02e-221	0.440927	0.583	0.491	1.02e-216	NK cells	RBM8A
LDHA	9.46e-219	0.428714	0.695	0.602	3.19e-214	NK cells	LDHA
RNF167	9.62e-219	0.491874	0.426	0.305	3.24e-214	NK cells	RNF167
PPP3CC	1.92e-218	0.472063	0.404	0.279	6.47e-214	NK cells	PPP3CC
BRK11	6.56e-218	0.393661	0.637	0.533	2.21e-213	NK cells	BRK1
MAT2B	1.96e-217	0.482517	0.464	0.346	6.62e-213	NK cells	MAT2B
IDH2	1.19e-216	0.464584	0.351	0.228	4.01e-212	NK cells	IDH2
SRPK2	4.63e-215	0.462105	0.376	0.253	1.56e-210	NK cells	SRPK2
UBE2E3	1.23e-214	0.447963	0.319	0.198	4.14e-210	NK cells	UBE2E3
STK17A	1.85e-213	0.406022	0.584	0.466	6.22e-209	NK cells	STK17A
COMMD7	4.26e-213	0.462993	0.386	0.266	1.43e-208	NK cells	COMMD7
ZC3H12A	8.59e-213	0.544592	0.275	0.156	2.89e-208	NK cells	ZC3H12A
TAP1	1.09e-212	0.473219	0.384	0.261	3.68e-208	NK cells	TAP1
PTPN181	1.99e-212	0.420299	0.337	0.215	6.69e-208	NK cells	PTPN18
GNB21	2.74e-212	0.374704	0.615	0.499	9.22e-208	NK cells	GNB2
ARL6IP5	1.9e-210	0.42168	0.662	0.576	6.4e-206	NK cells	ARL6IP5
ARL6IP1	1.73e-207	0.441304	0.495	0.386	5.82e-203	NK cells	ARL6IP1
TLN11	2.32e-206	0.410228	0.451	0.326	7.8e-202	NK cells	TLN1
MYDGF	1.35e-205	0.460625	0.393	0.276	4.56e-201	NK cells	MYDGF
ATPIF1	1.59e-205	0.394042	0.64	0.561	5.35e-201	NK cells	ATPIF1
LAMP1	2.38e-205	0.476118	0.438	0.327	8.03e-201	NK cells	LAMP1
PSMA6	5.24e-200	0.419814	0.478	0.368	1.76e-195	NK cells	PSMA6
RPS19BP1	2.82e-197	0.444135	0.423	0.313	9.51e-193	NK cells	RPS19BP1
COX8A1	5.62e-197	0.365175	0.718	0.644	1.89e-192	NK cells	COX8A
TMBIM6	8.12e-197	0.373225	0.709	0.653	2.74e-192	NK cells	TMBIM6
CDK17	1.15e-196	0.451635	0.329	0.212	3.86e-192	NK cells	CDK17
ICAM3	6.29e-196	0.416331	0.593	0.501	2.12e-191	NK cells	ICAM3
UTRN	1.22e-195	0.455518	0.404	0.287	4.11e-191	NK cells	UTRN
VPS37B	2.96e-194	0.465381	0.388	0.269	9.98e-190	NK cells	VPS37B
PITPNC1	6.39e-193	0.43778	0.387	0.27	2.15e-188	NK cells	PITPNC1
SSR4	9.95e-193	0.338111	0.774	0.721	3.35e-188	NK cells	SSR4
LINC00869	3.88e-192	0.434803	0.291	0.178	1.31e-187	NK cells	LINC00869
PRDM1	8.04e-192	0.410708	0.255	0.143	2.71e-187	NK cells	PRDM1
UBL51	3.85e-191	0.34386	0.746	0.69	1.3e-186	NK cells	UBL5
SNRPB	5.55e-189	0.402925	0.582	0.498	1.87e-184	NK cells	SNRPB
RASSF5	1.92e-188	0.445816	0.441	0.333	6.49e-184	NK cells	RASSF5
PRKACB	3.36e-188	0.446912	0.361	0.247	1.13e-183	NK cells	PRKACB
PTP4A2	4.42e-188	0.378533	0.629	0.535	1.49e-183	NK cells	PTP4A2
TCF251	6.89e-187	0.423672	0.58	0.494	2.32e-182	NK cells	TCF25
DUSP21	1.08e-184	0.596291	0.81	0.729	3.63e-180	NK cells	DUSP2
DNAJC1	2.1e-184	0.430564	0.312	0.198	7.08e-180	NK cells	DNAJC1
ARF51	6.24e-184	0.362949	0.59	0.496	2.1e-179	NK cells	ARF5
MRPS6	6.59e-183	0.467054	0.354	0.244	2.22e-178	NK cells	MRPS6
TMEM9B	1.33e-182	0.427792	0.333	0.224	4.49e-178	NK cells	TMEM9B
CIRBP	1.25e-181	0.312722	0.87	0.838	4.21e-177	NK cells	CIRBP
APOL6	2.1e-181	0.41839	0.27	0.161	7.06e-177	NK cells	APOL6
CCDC12	4.84e-181	0.422336	0.4	0.293	1.63e-176	NK cells	CCDC12
MLLT6	9.66e-181	0.418402	0.272	0.165	3.26e-176	NK cells	MLLT6
RASAL3	1.02e-179	0.423423	0.313	0.201	3.43e-175	NK cells	RASAL3
SSBP4	1.74e-177	0.444435	0.378	0.267	5.88e-173	NK cells	SSBP4
RAB5C	4.09e-176	0.394627	0.49	0.39	1.38e-171	NK cells	RAB5C
SLC44A2	5.89e-176	0.426107	0.36	0.25	1.99e-171	NK cells	SLC44A2
SUMO1	2.91e-175	0.391465	0.494	0.404	9.81e-171	NK cells	SUMO1
PDIA4	9.13e-175	0.420841	0.252	0.15	3.08e-170	NK cells	PDIA4
SRSF5	1.27e-174	0.332766	0.756	0.699	4.27e-170	NK cells	SRSF5
RAB8B	3.73e-174	0.418322	0.276	0.17	1.26e-169	NK cells	RAB8B
ANAPC111	8.13e-172	0.404181	0.459	0.357	2.74e-167	NK cells	ANAPC11
PSMB31	1.25e-171	0.353915	0.546	0.446	4.2e-167	NK cells	PSMB3
TMEM50A	9.11e-171	0.367201	0.551	0.463	3.07e-166	NK cells	TMEM50A
DDX39A	1.46e-170	0.444715	0.37	0.266	4.93e-166	NK cells	DDX39A
DCTN3	2.12e-170	0.402726	0.426	0.326	7.15e-166	NK cells	DCTN3
TXNIP	2.58e-170	0.314065	0.926	0.885	8.7e-166	NK cells	TXNIP
CD47	3.08e-169	0.398075	0.532	0.444	1.04e-164	NK cells	CD47
TMEM109	2.16e-168	0.409588	0.332	0.224	7.29e-164	NK cells	TMEM109
ACTR3	3.15e-168	0.411452	0.601	0.527	1.06e-163	NK cells	ACTR3
KDELR2	2.15e-167	0.432956	0.334	0.231	7.24e-163	NK cells	KDELR2
ENSA	1.39e-166	0.421479	0.473	0.381	4.67e-162	NK cells	ENSA
CCDC85B	1.49e-166	0.409007	0.527	0.441	5.03e-162	NK cells	CCDC85B
ZNF428	3.18e-166	0.402373	0.381	0.278	1.07e-161	NK cells	ZNF428
RHOF	7.46e-165	0.420148	0.39	0.285	2.51e-160	NK cells	RHOF
ATP5G31	6.41e-164	0.336847	0.647	0.569	2.16e-159	NK cells	ATP5G3
UBE2L61	6.93e-164	0.393924	0.447	0.341	2.33e-159	NK cells	UBE2L6
HNRNPDL	9.38e-164	0.274079	0.905	0.878	3.16e-159	NK cells	HNRNPDL
NEDD8	1.97e-162	0.368762	0.578	0.503	6.64e-158	NK cells	NEDD8
CAPN2	2.11e-162	0.423747	0.429	0.326	7.1e-158	NK cells	CAPN2
FMNL11	4.8e-162	0.381573	0.491	0.388	1.62e-157	NK cells	FMNL1
RAB8A	5.84e-162	0.401039	0.331	0.227	1.97e-157	NK cells	RAB8A
PSMD8	9.51e-161	0.400909	0.442	0.344	3.21e-156	NK cells	PSMD8
BRD2	2.25e-160	0.419778	0.592	0.514	7.58e-156	NK cells	BRD2
TSC22D4	2.25e-159	0.414127	0.368	0.266	7.59e-155	NK cells	TSC22D4
LYAR1	3.36e-158	0.338359	0.4	0.274	1.13e-153	NK cells	LYAR
NFATC3	7.49e-158	0.414039	0.315	0.212	2.52e-153	NK cells	NFATC3
SERPINB61	9.98e-158	0.401827	0.258	0.159	3.36e-153	NK cells	SERPINB6
MACF1	1.71e-156	0.395259	0.365	0.258	5.77e-152	NK cells	MACF1
PARK7	2.61e-156	0.348932	0.603	0.532	8.78e-152	NK cells	PARK7
YWHAB	3.58e-156	0.291282	0.848	0.81	1.21e-151	NK cells	YWHAB
GOLGA7	4.04e-156	0.401416	0.372	0.272	1.36e-151	NK cells	GOLGA7
IDI1	5.39e-156	0.405961	0.34	0.236	1.82e-151	NK cells	IDI1
NDUFV1	8.71e-156	0.408166	0.448	0.36	2.94e-151	NK cells	NDUFV1
UQCR111	8.99e-156	0.297155	0.772	0.725	3.03e-151	NK cells	UQCR11
RNF126	8.63e-152	0.399651	0.427	0.335	2.91e-147	NK cells	RNF126
GYG1	3.23e-151	0.379903	0.255	0.159	1.09e-146	NK cells	GYG1
CCDC107	2.24e-150	0.390764	0.333	0.231	7.55e-146	NK cells	CCDC107
HNRNPK	4.58e-150	0.3246	0.751	0.718	1.54e-145	NK cells	HNRNPK
NDUFA12	2.38e-149	0.354578	0.551	0.479	8.02e-145	NK cells	NDUFA12
SH3BP1	4.59e-149	0.414685	0.319	0.221	1.55e-144	NK cells	SH3BP1
HNRNPL	5.39e-149	0.399854	0.513	0.436	1.82e-144	NK cells	HNRNPL
IDS	2.94e-148	0.395089	0.423	0.326	9.9e-144	NK cells	IDS
ARHGDIA	5.15e-148	0.352682	0.598	0.532	1.73e-143	NK cells	ARHGDIA
DGKZ	3.06e-147	0.396349	0.332	0.234	1.03e-142	NK cells	DGKZ
PIN1	1.64e-146	0.374369	0.374	0.278	5.51e-142	NK cells	PIN1
SPSB3	1.96e-146	0.397527	0.453	0.364	6.6e-142	NK cells	SPSB3
STUB1	2.85e-145	0.38645	0.423	0.335	9.6e-141	NK cells	STUB1
NUCB1	3.62e-145	0.411038	0.395	0.306	1.22e-140	NK cells	NUCB1
PPP1R12A	8.72e-145	0.404616	0.389	0.294	2.94e-140	NK cells	PPP1R12A
RABAC1	7.46e-144	0.357287	0.553	0.479	2.51e-139	NK cells	RABAC1
BUD31	9.82e-143	0.39442	0.389	0.298	3.31e-138	NK cells	BUD31
LINC00152	5.33e-141	0.314722	0.29	0.185	1.8e-136	NK cells	LINC00152
SEC11A1	7.13e-141	0.345693	0.509	0.418	2.4e-136	NK cells	SEC11A
NDUFA6	8.86e-141	0.352734	0.449	0.36	2.99e-136	NK cells	NDUFA6
MFSD10	1.44e-139	0.387419	0.313	0.217	4.85e-135	NK cells	MFSD10
DNAJC8	2.65e-139	0.38338	0.413	0.326	8.94e-135	NK cells	DNAJC8
RNF125	1.26e-138	0.378097	0.421	0.321	4.23e-134	NK cells	RNF125
SSNA1	1.19e-137	0.383408	0.397	0.309	4e-133	NK cells	SSNA1
COPE1	1.24e-137	0.349485	0.533	0.457	4.17e-133	NK cells	COPE
PMAIP1	5.88e-137	0.561269	0.269	0.176	1.98e-132	NK cells	PMAIP1
ELOVL1	6.56e-137	0.376302	0.259	0.169	2.21e-132	NK cells	ELOVL1
SEC61B1	3.96e-136	0.295734	0.611	0.531	1.33e-131	NK cells	SEC61B
SH3BP5	1.29e-135	0.360444	0.338	0.24	4.35e-131	NK cells	SH3BP5
ADD1	4.18e-135	0.365842	0.263	0.171	1.41e-130	NK cells	ADD1
SET	8.16e-135	0.365861	0.539	0.466	2.75e-130	NK cells	SET
STK10	1.85e-134	0.391257	0.376	0.286	6.24e-130	NK cells	STK10
NCL	2.11e-134	0.320459	0.729	0.685	7.12e-130	NK cells	NCL
LCK1	3.92e-134	0.317406	0.624	0.529	1.32e-129	NK cells	LCK
IFI27L21	3.4e-133	0.388456	0.326	0.236	1.15e-128	NK cells	IFI27L2
TMED10	3.48e-133	0.396676	0.436	0.355	1.17e-128	NK cells	TMED10
MEAF6	6.6e-133	0.354413	0.436	0.353	2.22e-128	NK cells	MEAF6
PARP81	9.17e-133	0.339071	0.407	0.309	3.09e-128	NK cells	PARP8
RBM39	3.34e-132	0.317098	0.732	0.701	1.12e-127	NK cells	RBM39
DERL1	7.14e-132	0.379537	0.283	0.194	2.41e-127	NK cells	DERL1
NFKBIA1	1.56e-131	0.66759	0.819	0.81	5.25e-127	NK cells	NFKBIA
RBM3	3.34e-131	0.309033	0.805	0.784	1.13e-126	NK cells	RBM3
ECH1	8.61e-131	0.378398	0.418	0.335	2.9e-126	NK cells	ECH1
M6PR	1.21e-130	0.384676	0.407	0.319	4.07e-126	NK cells	M6PR
RNPS1	2.57e-129	0.348044	0.5	0.43	8.66e-125	NK cells	RNPS1
MAF1	2.46e-128	0.391375	0.398	0.318	8.29e-124	NK cells	MAF1
SORL1	1.24e-127	0.365493	0.421	0.332	4.17e-123	NK cells	SORL1
PHPT11	4.53e-127	0.404149	0.291	0.204	1.53e-122	NK cells	PHPT1
ARHGAP25	5.79e-127	0.356476	0.277	0.186	1.95e-122	NK cells	ARHGAP25
MIDN1	7.81e-127	0.316335	0.299	0.203	2.63e-122	NK cells	MIDN
HNRNPA3	8.6e-127	0.321771	0.642	0.594	2.9e-122	NK cells	HNRNPA3
FAM195B	2.16e-126	0.364049	0.305	0.218	7.26e-122	NK cells	FAM195B
COX6C	7.41e-126	0.257664	0.795	0.771	2.5e-121	NK cells	COX6C
AP2M1	2.15e-125	0.35479	0.448	0.371	7.24e-121	NK cells	AP2M1
AKAP131	2.67e-125	0.349482	0.482	0.402	8.99e-121	NK cells	AKAP13
RBBP4	3.14e-125	0.388793	0.386	0.304	1.06e-120	NK cells	RBBP4
UBE2I	9.18e-124	0.333463	0.524	0.46	3.09e-119	NK cells	UBE2I
SF3B4	1.26e-123	0.356146	0.308	0.221	4.25e-119	NK cells	SF3B4
HNRNPF	1.85e-123	0.344252	0.524	0.457	6.22e-119	NK cells	HNRNPF
CDC42	1.78e-121	0.313446	0.679	0.633	6.01e-117	NK cells	CDC42
SELK	4.45e-121	0.317746	0.56	0.494	1.5e-116	NK cells	SELK
C19orf66	2.92e-120	0.366394	0.357	0.271	9.82e-116	NK cells	C19orf66
SH3GLB1	8.85e-120	0.361383	0.324	0.238	2.98e-115	NK cells	SH3GLB1
HEXA	1.68e-119	0.354833	0.252	0.169	5.65e-115	NK cells	HEXA
JTB	5.73e-119	0.33031	0.575	0.525	1.93e-114	NK cells	JTB
DYNLL1	1.37e-118	0.363584	0.526	0.451	4.61e-114	NK cells	DYNLL1
PYURF	1.87e-118	0.358018	0.453	0.383	6.32e-114	NK cells	PYURF
APOA1BP	1.16e-117	0.346462	0.279	0.195	3.89e-113	NK cells	APOA1BP
REL1	3.54e-117	0.356593	0.516	0.436	1.19e-112	NK cells	REL
GNAI21	5.18e-117	0.290872	0.512	0.415	1.74e-112	NK cells	GNAI2
PPP4C1	1.12e-114	0.327344	0.398	0.315	3.78e-110	NK cells	PPP4C
ASNA1	1.21e-114	0.342122	0.257	0.176	4.09e-110	NK cells	ASNA1
ADRM1	4.57e-114	0.345922	0.341	0.26	1.54e-109	NK cells	ADRM1
UBE2L3	4.28e-113	0.339669	0.432	0.358	1.44e-108	NK cells	UBE2L3
DIAPH1	4.46e-113	0.35529	0.336	0.252	1.5e-108	NK cells	DIAPH1
TINF2	4.85e-113	0.354139	0.252	0.171	1.63e-108	NK cells	TINF2
NAPA1	5.66e-113	0.341113	0.451	0.379	1.91e-108	NK cells	NAPA
ATP5J21	1.1e-112	0.265215	0.596	0.525	3.7e-108	NK cells	ATP5J2
PSMB1	1.28e-112	0.320098	0.548	0.494	4.32e-108	NK cells	PSMB1
TWF2	9.09e-112	0.361161	0.361	0.281	3.06e-107	NK cells	TWF2
PDE4D	3.88e-111	0.351813	0.3	0.213	1.31e-106	NK cells	PDE4D
OTUB1	3.27e-110	0.33956	0.46	0.394	1.1e-105	NK cells	OTUB1
IFI16	5.03e-110	0.349657	0.363	0.278	1.69e-105	NK cells	IFI16
RNF187	1.86e-109	0.331905	0.282	0.201	6.26e-105	NK cells	RNF187
WAS1	2.18e-109	0.317511	0.528	0.467	7.36e-105	NK cells	WAS
COX5A1	5.29e-109	0.286724	0.539	0.468	1.78e-104	NK cells	COX5A
FBXW5	7.41e-109	0.358967	0.291	0.209	2.5e-104	NK cells	FBXW5
TMX4	1.52e-108	0.339047	0.289	0.204	5.14e-104	NK cells	TMX4
SRP9	4.26e-108	0.328546	0.522	0.468	1.43e-103	NK cells	SRP9
PSMA71	5.09e-108	0.282787	0.632	0.585	1.71e-103	NK cells	PSMA7
ARAP2	6.68e-108	0.315012	0.259	0.175	2.25e-103	NK cells	ARAP2
SF3B2	7.38e-107	0.318461	0.529	0.475	2.49e-102	NK cells	SF3B2
CIB1	9.97e-107	0.309304	0.582	0.536	3.36e-102	NK cells	CIB1
RNF115	1.64e-106	0.351378	0.271	0.191	5.52e-102	NK cells	RNF115
TXNL4A	1.98e-106	0.344283	0.376	0.3	6.67e-102	NK cells	TXNL4A
TUBB	2.8e-106	0.306272	0.544	0.486	9.45e-102	NK cells	TUBB
RAB7A	4.39e-106	0.318662	0.462	0.396	1.48e-101	NK cells	RAB7A
UHMK1	1.09e-105	0.348574	0.296	0.216	3.68e-101	NK cells	UHMK1
CYFIP2	7.88e-105	0.342057	0.411	0.333	2.65e-100	NK cells	CYFIP2
RPN2	9.58e-105	0.355985	0.388	0.316	3.23e-100	NK cells	RPN2
SH3BGRL1	2.34e-103	0.26091	0.615	0.563	7.89e-99	NK cells	SH3BGRL
CYCS	2e-102	0.312313	0.523	0.465	6.74e-98	NK cells	CYCS
CHST11	2.27e-102	0.32077	0.254	0.176	7.66e-98	NK cells	CHST11
BTN3A1	2.72e-102	0.323099	0.263	0.184	9.15e-98	NK cells	BTN3A1
JMJD6	1.39e-101	0.441692	0.256	0.179	4.67e-97	NK cells	JMJD6
GHITM	2.28e-100	0.307459	0.485	0.43	7.67e-96	NK cells	GHITM
FLOT1	4.62e-100	0.337927	0.31	0.232	1.56e-95	NK cells	FLOT1
INPP5D	5.79e-100	0.326727	0.29	0.211	1.95e-95	NK cells	INPP5D
HELZ	7.53e-100	0.328054	0.259	0.182	2.54e-95	NK cells	HELZ
PSMA5	2.15e-99	0.351971	0.371	0.303	7.25e-95	NK cells	PSMA5
FERMT31	3.73e-99	0.26779	0.347	0.269	1.26e-94	NK cells	FERMT3
DAD1	3.31e-98	0.311523	0.513	0.463	1.12e-93	NK cells	DAD1
FKBP8	4.76e-98	0.295005	0.551	0.507	1.61e-93	NK cells	FKBP8
PPP2R1A	6.27e-98	0.326084	0.415	0.349	2.11e-93	NK cells	PPP2R1A
VCP	2.75e-97	0.316753	0.47	0.408	9.26e-93	NK cells	VCP
ARPC41	3.58e-97	0.340956	0.328	0.253	1.21e-92	NK cells	ARPC4
AUP1	5.35e-97	0.32173	0.456	0.397	1.8e-92	NK cells	AUP1
ZBTB38	2.01e-96	0.328299	0.255	0.177	6.76e-92	NK cells	ZBTB38
PPP2R5C1	3.77e-95	0.305318	0.475	0.402	1.27e-90	NK cells	PPP2R5C
PSMB8-AS1	6.16e-95	0.352525	0.302	0.225	2.08e-90	NK cells	PSMB8-AS1
RAB2A	1.53e-94	0.332437	0.411	0.349	5.16e-90	NK cells	RAB2A
CYC1	1.69e-94	0.316589	0.324	0.25	5.69e-90	NK cells	CYC1
ATP5I1	5.1e-94	0.281791	0.572	0.526	1.72e-89	NK cells	ATP5I
DYNLRB1	5.57e-93	0.307666	0.458	0.402	1.88e-88	NK cells	DYNLRB1
SNRPC	9.34e-93	0.325184	0.387	0.324	3.15e-88	NK cells	SNRPC
CCDC124	1.02e-92	0.325075	0.292	0.221	3.43e-88	NK cells	CCDC124
CSNK1D	3.41e-92	0.321524	0.252	0.179	1.15e-87	NK cells	CSNK1D
RCN2	3.76e-92	0.327068	0.262	0.188	1.27e-87	NK cells	RCN2
TAOK3	1.5e-91	0.330286	0.349	0.276	5.06e-87	NK cells	TAOK3
TMBIM1	5.81e-91	0.306613	0.296	0.222	1.96e-86	NK cells	TMBIM1
ERH	6.16e-91	0.271487	0.53	0.484	2.08e-86	NK cells	ERH
TMCO1	6.93e-91	0.322122	0.3	0.229	2.33e-86	NK cells	TMCO1
CASP41	8.4e-91	0.323962	0.4	0.332	2.83e-86	NK cells	CASP4
TMEM179B1	2.55e-90	0.321193	0.303	0.229	8.59e-86	NK cells	TMEM179B
RTN41	3.13e-90	0.318887	0.396	0.328	1.06e-85	NK cells	RTN4
IFNGR11	1.78e-89	0.372181	0.287	0.214	6.01e-85	NK cells	IFNGR1
IER3IP1	1.96e-88	0.313227	0.284	0.214	6.62e-84	NK cells	IER3IP1
MMP24-AS1	3.83e-88	0.326514	0.41	0.346	1.29e-83	NK cells	MMP24-AS1
TEX264	4.16e-88	0.32827	0.287	0.217	1.4e-83	NK cells	TEX264
PSMC3	9.01e-88	0.309927	0.281	0.211	3.04e-83	NK cells	PSMC3
FBXO7	5.39e-87	0.312824	0.33	0.26	1.82e-82	NK cells	FBXO7
ZNHIT11	1.07e-86	0.312451	0.371	0.306	3.6e-82	NK cells	ZNHIT1
HMGN4	1.14e-86	0.320934	0.296	0.226	3.84e-82	NK cells	HMGN4
EIF6	1.46e-86	0.318475	0.302	0.232	4.92e-82	NK cells	EIF6
TECR	1.89e-86	0.351796	0.471	0.427	6.38e-82	NK cells	TECR
RORA	3.02e-86	0.262169	0.342	0.261	1.02e-81	NK cells	RORA
C4orf3	3.3e-86	0.268018	0.582	0.545	1.11e-81	NK cells	C4orf3
ACP1	4.57e-86	0.302761	0.422	0.367	1.54e-81	NK cells	ACP1
C17orf62	9.35e-86	0.317147	0.292	0.221	3.15e-81	NK cells	C17orf62
LNPEP	2.59e-85	0.316872	0.331	0.262	8.73e-81	NK cells	LNPEP
CKLF1	3.14e-85	0.281406	0.367	0.293	1.06e-80	NK cells	CKLF
TROVE2	5.44e-84	0.313267	0.283	0.214	1.83e-79	NK cells	TROVE2
ORAI1	2.05e-83	0.302674	0.293	0.22	6.91e-79	NK cells	ORAI1
TCIRG11	2.7e-83	0.271181	0.296	0.221	9.11e-79	NK cells	TCIRG1
MYEOV2	3.45e-83	0.288479	0.447	0.392	1.16e-78	NK cells	MYEOV2
SCAND1	3.69e-83	0.300107	0.494	0.447	1.24e-78	NK cells	SCAND1
CLTB	4.2e-83	0.301395	0.338	0.274	1.42e-78	NK cells	CLTB
GBP5	6e-83	0.253197	0.295	0.215	2.02e-78	NK cells	GBP5
C18orf32	1.54e-82	0.313028	0.347	0.282	5.2e-78	NK cells	C18orf32
POLR2K	2.42e-82	0.308959	0.316	0.251	8.15e-78	NK cells	POLR2K
TMEM160	2.61e-82	0.306104	0.337	0.272	8.81e-78	NK cells	TMEM160
UFC1	8.05e-82	0.293125	0.517	0.477	2.71e-77	NK cells	UFC1
SFT2D11	3.07e-81	0.308759	0.273	0.207	1.03e-76	NK cells	SFT2D1
DBNL	9.69e-81	0.302803	0.364	0.299	3.26e-76	NK cells	DBNL
SLA	9.71e-81	0.31251	0.262	0.192	3.27e-76	NK cells	SLA
POLR2E	1.02e-80	0.306168	0.382	0.321	3.43e-76	NK cells	POLR2E
NDUFA31	2.11e-80	0.267179	0.554	0.516	7.13e-76	NK cells	NDUFA3
CDC37	3.99e-80	0.260949	0.576	0.545	1.34e-75	NK cells	CDC37
ARL5A	5.08e-80	0.297496	0.334	0.269	1.71e-75	NK cells	ARL5A
VAMP2	5.47e-80	0.283113	0.511	0.465	1.84e-75	NK cells	VAMP2
NDUFS8	7.66e-80	0.305715	0.381	0.323	2.58e-75	NK cells	NDUFS8
MEA1	1.12e-79	0.305627	0.285	0.22	3.77e-75	NK cells	MEA1
PUF60	2.08e-79	0.314	0.336	0.276	7e-75	NK cells	PUF60
TOMM5	2.16e-79	0.284325	0.416	0.359	7.28e-75	NK cells	TOMM5
CAPNS11	3.48e-79	0.305695	0.27	0.202	1.17e-74	NK cells	CAPNS1
PDAP1	4.28e-79	0.314829	0.319	0.255	1.44e-74	NK cells	PDAP1
LSM3	4.88e-79	0.299384	0.344	0.282	1.65e-74	NK cells	LSM3
DYNLT1	8.65e-79	0.308561	0.365	0.302	2.91e-74	NK cells	DYNLT1
SEC11C	2.76e-78	0.30329	0.306	0.24	9.29e-74	NK cells	SEC11C
COPZ1	7.91e-78	0.317223	0.306	0.244	2.67e-73	NK cells	COPZ1
SYAP1	2.15e-77	0.310379	0.286	0.221	7.24e-73	NK cells	SYAP1
ATP5J	2.4e-77	0.270224	0.518	0.481	8.09e-73	NK cells	ATP5J
RPN1	1.87e-76	0.312043	0.365	0.306	6.29e-72	NK cells	RPN1
MPG	1.88e-76	0.306423	0.268	0.204	6.33e-72	NK cells	MPG
MDH2	2.37e-76	0.282528	0.495	0.456	8e-72	NK cells	MDH2
ETFA	3.67e-76	0.260308	0.284	0.221	1.24e-71	NK cells	ETFA
RNF7	1.8e-75	0.283521	0.471	0.429	6.06e-71	NK cells	RNF7
RBBP7	3.03e-75	0.304313	0.262	0.197	1.02e-70	NK cells	RBBP7
CBLB	5.95e-75	0.278173	0.297	0.227	2.01e-70	NK cells	CBLB
KRT10	6.48e-75	0.273238	0.497	0.456	2.18e-70	NK cells	KRT10
NDUFS6	1.05e-74	0.290273	0.385	0.331	3.53e-70	NK cells	NDUFS6
CMTM3	3.32e-74	0.301466	0.295	0.231	1.12e-69	NK cells	CMTM3
PSMC4	5.07e-74	0.29033	0.252	0.189	1.71e-69	NK cells	PSMC4
SPCS3	2.66e-73	0.313033	0.305	0.243	8.96e-69	NK cells	SPCS3
LRPAP11	4.61e-73	0.289827	0.298	0.235	1.55e-68	NK cells	LRPAP1
PHB	8.87e-73	0.285798	0.307	0.247	2.99e-68	NK cells	PHB
ZBTB7A	1.16e-72	0.302409	0.253	0.189	3.92e-68	NK cells	ZBTB7A
MLF2	3.71e-72	0.290941	0.331	0.271	1.25e-67	NK cells	MLF2
DGUOK	4.9e-72	0.292876	0.41	0.36	1.65e-67	NK cells	DGUOK
MOB4	5.93e-72	0.296432	0.27	0.208	2e-67	NK cells	MOB4
ATP6AP21	1.48e-71	0.292877	0.374	0.32	4.98e-67	NK cells	ATP6AP2
PAIP2	1.51e-71	0.261142	0.545	0.518	5.1e-67	NK cells	PAIP2
ARHGAP30	1.54e-71	0.303685	0.326	0.264	5.2e-67	NK cells	ARHGAP30
TUBB4B	5.73e-71	0.322948	0.4	0.335	1.93e-66	NK cells	TUBB4B
C1orf1621	1.28e-70	0.291666	0.4	0.327	4.31e-66	NK cells	C1orf162
NRBP1	1.55e-70	0.285365	0.272	0.211	5.21e-66	NK cells	NRBP1
ADH5	1.71e-70	0.291003	0.317	0.257	5.75e-66	NK cells	ADH5
ANXA11	3.51e-69	0.286104	0.505	0.475	1.18e-64	NK cells	ANXA11
CCNDBP1	4.37e-69	0.291225	0.333	0.274	1.47e-64	NK cells	CCNDBP1
TACC11	4.75e-69	0.286892	0.272	0.209	1.6e-64	NK cells	TACC1
ZBTB1	5.13e-69	0.31313	0.34	0.28	1.73e-64	NK cells	ZBTB1
HN11	1.05e-68	0.263242	0.326	0.261	3.55e-64	NK cells	HN1
EID1	2.06e-68	0.251572	0.548	0.504	6.96e-64	NK cells	EID1
CNOT2	2.24e-68	0.301434	0.337	0.282	7.56e-64	NK cells	CNOT2
SH3KBP1	3.44e-68	0.293651	0.403	0.351	1.16e-63	NK cells	SH3KBP1
HSPB11	3.46e-68	0.278307	0.273	0.212	1.17e-63	NK cells	HSPB11
ACTR2	3.7e-68	0.269856	0.507	0.471	1.25e-63	NK cells	ACTR2
NCOR1	1.02e-67	0.279659	0.431	0.383	3.45e-63	NK cells	NCOR1
NCBP2-AS2	2.24e-67	0.288534	0.285	0.225	7.55e-63	NK cells	NCBP2-AS2
RASA2	1.85e-66	0.277723	0.319	0.257	6.24e-62	NK cells	RASA2
GIMAP4	2.84e-66	0.26868	0.439	0.377	9.58e-62	NK cells	GIMAP4
ATP5F11	1.22e-65	0.259597	0.497	0.457	4.12e-61	NK cells	ATP5F1
NR4A2	6.35e-65	0.507997	0.632	0.608	2.14e-60	NK cells	NR4A2
RSU1	8.95e-65	0.273282	0.283	0.226	3.02e-60	NK cells	RSU1
CCDC88C	9.94e-65	0.286594	0.319	0.262	3.35e-60	NK cells	CCDC88C
EMC4	1.16e-64	0.276807	0.341	0.29	3.91e-60	NK cells	EMC4
SRA11	1.19e-64	0.270183	0.253	0.194	4.02e-60	NK cells	SRA1
REEP51	1.75e-64	0.25119	0.385	0.327	5.9e-60	NK cells	REEP5
ACADVL	2.69e-64	0.284374	0.292	0.235	9.06e-60	NK cells	ACADVL
RNF1811	4.5e-64	0.272408	0.356	0.303	1.52e-59	NK cells	RNF181
DCXR	6.9e-64	0.300726	0.393	0.343	2.33e-59	NK cells	DCXR
ANP32A	1.28e-63	0.285786	0.417	0.372	4.3e-59	NK cells	ANP32A
COQ10B	1.39e-63	0.276183	0.275	0.218	4.68e-59	NK cells	COQ10B
KCNAB2	5.53e-63	0.287634	0.257	0.199	1.86e-58	NK cells	KCNAB2
PSMB2	1.54e-62	0.282743	0.286	0.23	5.17e-58	NK cells	PSMB2
ATP6AP11	2.28e-62	0.270542	0.26	0.204	7.67e-58	NK cells	ATP6AP1
AKR1B1	2.58e-62	0.284811	0.276	0.22	8.68e-58	NK cells	AKR1B1
ATF6B	2.6e-62	0.267226	0.255	0.198	8.75e-58	NK cells	ATF6B
RASA31	5.97e-62	0.272956	0.404	0.351	2.01e-57	NK cells	RASA3
STARD7	1.7e-61	0.292589	0.295	0.24	5.73e-57	NK cells	STARD7
PCSK7	4.04e-61	0.268871	0.301	0.243	1.36e-56	NK cells	PCSK7
COPS6	9.24e-61	0.283316	0.323	0.272	3.11e-56	NK cells	COPS6
ARID5A	1.95e-60	0.273616	0.306	0.249	6.56e-56	NK cells	ARID5A
NXT1	1.24e-59	0.314612	0.277	0.223	4.18e-55	NK cells	NXT1
FOXN3	3.13e-59	0.269754	0.347	0.298	1.05e-54	NK cells	FOXN3
ATOX11	6.94e-59	0.277406	0.255	0.199	2.34e-54	NK cells	ATOX1
FAM96B	8.77e-59	0.25252	0.398	0.355	2.95e-54	NK cells	FAM96B
BAG1	1.1e-58	0.273597	0.287	0.234	3.71e-54	NK cells	BAG1
TMEM230	2.59e-58	0.28642	0.404	0.365	8.72e-54	NK cells	TMEM230
RAB11B	2.88e-58	0.272705	0.362	0.317	9.7e-54	NK cells	RAB11B
SAP30BP	4.16e-58	0.270004	0.277	0.224	1.4e-53	NK cells	SAP30BP
VOPP1	4.89e-58	0.259003	0.252	0.196	1.65e-53	NK cells	VOPP1
MAGOH	7.64e-58	0.26341	0.388	0.348	2.58e-53	NK cells	MAGOH
IMP3	1.47e-57	0.280459	0.366	0.32	4.95e-53	NK cells	IMP3
SNX17	4.4e-57	0.277016	0.333	0.283	1.48e-52	NK cells	SNX17
SRI	5.22e-57	0.27357	0.352	0.306	1.76e-52	NK cells	SRI
MED10	3.96e-56	0.262576	0.418	0.38	1.33e-51	NK cells	MED10
B4GALT1	2.81e-55	0.255792	0.281	0.227	9.47e-51	NK cells	B4GALT1
NAA10	6.89e-55	0.268632	0.334	0.288	2.32e-50	NK cells	NAA10
CHMP2A1	9.04e-55	0.27182	0.288	0.237	3.05e-50	NK cells	CHMP2A
PPM1G	1.77e-54	0.271312	0.323	0.275	5.95e-50	NK cells	PPM1G
DCAF7	2.03e-54	0.26949	0.252	0.201	6.84e-50	NK cells	DCAF7
SZRD1	2.41e-54	0.262713	0.262	0.21	8.12e-50	NK cells	SZRD1
TAF10	5.16e-54	0.278607	0.28	0.228	1.74e-49	NK cells	TAF10
LSM2	6.72e-53	0.272823	0.29	0.242	2.26e-48	NK cells	LSM2
PSMD13	7.76e-53	0.261403	0.277	0.227	2.61e-48	NK cells	PSMD13
FUNDC2	1.22e-52	0.274017	0.312	0.267	4.12e-48	NK cells	FUNDC2
C1D	1.72e-52	0.254172	0.259	0.209	5.8e-48	NK cells	C1D
OSTC	2.41e-52	0.260072	0.359	0.316	8.14e-48	NK cells	OSTC
GADD45B1	2.56e-51	0.595693	0.651	0.594	8.63e-47	NK cells	GADD45B
BLOC1S11	3.23e-51	0.255175	0.278	0.226	1.09e-46	NK cells	BLOC1S1
NUB1	5.31e-51	0.265004	0.281	0.232	1.79e-46	NK cells	NUB1
RABGAP1L	1.43e-50	0.256329	0.305	0.256	4.81e-46	NK cells	RABGAP1L
PRKAR1A	1.86e-50	0.262638	0.342	0.299	6.27e-46	NK cells	PRKAR1A
CANX1	4.67e-50	0.263506	0.353	0.308	1.57e-45	NK cells	CANX
RBCK1	9.03e-50	0.264049	0.329	0.286	3.04e-45	NK cells	RBCK1
ARHGEF3	2.12e-48	0.251337	0.27	0.22	7.14e-44	NK cells	ARHGEF3
SLTM	1.01e-47	0.26394	0.323	0.278	3.39e-43	NK cells	SLTM
ZMAT2	3.47e-47	0.250282	0.292	0.248	1.17e-42	NK cells	ZMAT2
HPS1	3.66e-47	0.254429	0.284	0.238	1.23e-42	NK cells	HPS1
LYPLA1	8.08e-47	0.25396	0.254	0.207	2.72e-42	NK cells	LYPLA1
RER1	9.48e-47	0.263533	0.283	0.238	3.19e-42	NK cells	RER1
ARF4	4.56e-46	0.267479	0.313	0.271	1.54e-41	NK cells	ARF4
SUPT4H11	8.61e-45	0.263905	0.354	0.314	2.9e-40	NK cells	SUPT4H1
TRABD	1.36e-44	0.250085	0.305	0.263	4.59e-40	NK cells	TRABD
PPP1R7	6.32e-44	0.253704	0.278	0.237	2.13e-39	NK cells	PPP1R7
CREM	1.41e-42	0.411742	0.391	0.343	4.75e-38	NK cells	CREM
CD69	3.48e-32	0.372293	0.651	0.635	1.17e-27	NK cells	CD69
BTG2	1.12e-19	0.5707	0.549	0.591	3.78e-15	NK cells	BTG2
CSRNP1	2.86e-16	0.327769	0.335	0.328	9.65e-12	NK cells	CSRNP1
CD79A	0	4.116	0.988	0.049	0	naive B cells	CD79A
TCL1A	0	3.5601	0.88	0.008	0	naive B cells	TCL1A
CD741	0	3.34336	1	0.851	0	naive B cells	CD74
HLA-DRA1	0	3.30133	0.998	0.313	0	naive B cells	HLA-DRA
MS4A1	0	3.27225	0.92	0.031	0	naive B cells	MS4A1
HLA-DQB11	0	2.85646	0.965	0.196	0	naive B cells	HLA-DQB1
HLA-DQA11	0	2.85233	0.972	0.201	0	naive B cells	HLA-DQA1
CD831	0	2.84801	0.798	0.181	0	naive B cells	CD83
CD79B	0	2.70042	0.825	0.084	0	naive B cells	CD79B
LINC00926	0	2.63125	0.796	0.019	0	naive B cells	LINC00926
HLA-DRB11	0	2.57998	0.995	0.425	0	naive B cells	HLA-DRB1
FCER2	0	2.50358	0.75	0.011	0	naive B cells	FCER2
HLA-DPB11	0	2.48885	0.994	0.507	0	naive B cells	HLA-DPB1
IGHM	0	2.39849	0.762	0.021	0	naive B cells	IGHM
CD37	0	2.3507	0.998	0.9	0	naive B cells	CD37
HVCN1	0	2.33613	0.762	0.084	0	naive B cells	HVCN1
HLA-DPA11	0	2.25796	0.989	0.465	0	naive B cells	HLA-DPA1
BANK1	0	2.24821	0.729	0.027	0	naive B cells	BANK1
FAM129C	0	2.20175	0.691	0.018	0	naive B cells	FAM129C
IGLC3	0	2.17944	0.328	0.01	0	naive B cells	IGLC3
HLA-DMA1	0	2.15456	0.866	0.19	0	naive B cells	HLA-DMA
MEF2C1	0	2.13531	0.714	0.083	0	naive B cells	MEF2C
PLPP5	0	2.13171	0.66	0.07	0	naive B cells	PLPP5
VPREB3	0	1.92711	0.534	0.01	0	naive B cells	VPREB3
HERPUD1	0	1.89909	0.788	0.391	0	naive B cells	HERPUD1
IGHD	0	1.88335	0.551	0.007	0	naive B cells	IGHD
BACH2	0	1.83285	0.674	0.14	0	naive B cells	BACH2
EAF2	0	1.82377	0.599	0.054	0	naive B cells	EAF2
CD691	0	1.78997	0.871	0.627	0	naive B cells	CD69
FCRL1	0	1.77462	0.545	0.01	0	naive B cells	FCRL1
HLA-DMB1	0	1.75484	0.665	0.102	0	naive B cells	HLA-DMB
RALGPS2	0	1.75331	0.563	0.039	0	naive B cells	RALGPS2
SNX21	0	1.73378	0.776	0.264	0	naive B cells	SNX2
HLA-DRB51	0	1.73149	0.804	0.296	0	naive B cells	HLA-DRB5
AFF3	0	1.70942	0.547	0.033	0	naive B cells	AFF3
IL4R	0	1.69671	0.58	0.133	0	naive B cells	IL4R
NCF11	0	1.67867	0.78	0.216	0	naive B cells	NCF1
YBX31	0	1.67032	0.59	0.144	0	naive B cells	YBX3
CD22	0	1.57486	0.481	0.012	0	naive B cells	CD22
HLA-DOB	0	1.56718	0.482	0.012	0	naive B cells	HLA-DOB
ADAM28	0	1.56677	0.456	0.026	0	naive B cells	ADAM28
FCRLA	0	1.55164	0.464	0.013	0	naive B cells	FCRLA
KIAA0226L	0	1.52667	0.457	0.016	0	naive B cells	KIAA0226L
CXCR5	0	1.51931	0.453	0.025	0	naive B cells	CXCR5
2023-03-11	0	1.49815	0.517	0.064	0	naive B cells	2023-03-01
SWAP70	0	1.48722	0.505	0.05	0	naive B cells	SWAP70
TSPAN13	0	1.46882	0.446	0.011	0	naive B cells	TSPAN13
BIRC3	0	1.46169	0.641	0.226	0	naive B cells	BIRC3
IGLL5	0	1.45874	0.289	0.005	0	naive B cells	IGLL5
CD19	0	1.45456	0.438	0.01	0	naive B cells	CD19
IRF8	0	1.43866	0.519	0.072	0	naive B cells	IRF8
CD40	0	1.41815	0.444	0.028	0	naive B cells	CD40
FAM26F1	0	1.3833	0.532	0.097	0	naive B cells	FAM26F
ADK	0	1.34411	0.551	0.178	0	naive B cells	ADK
CD72	0	1.31776	0.397	0.026	0	naive B cells	CD72
BLNK	0	1.31184	0.404	0.016	0	naive B cells	BLNK
NFKBID1	0	1.28267	0.397	0.073	0	naive B cells	NFKBID
TNFRSF13C	0	1.25656	0.387	0.017	0	naive B cells	TNFRSF13C
GNG7	0	1.23876	0.397	0.03	0	naive B cells	GNG7
LAPTM5	0	1.22796	0.98	0.907	0	naive B cells	LAPTM5
TAGAP	0	1.21702	0.723	0.424	0	naive B cells	TAGAP
CXCR41	0	1.21217	0.963	0.775	0	naive B cells	CXCR4
SYNGR21	0	1.19739	0.693	0.349	0	naive B cells	SYNGR2
PKIG	0	1.18603	0.366	0.02	0	naive B cells	PKIG
EZR	0	1.18188	0.749	0.438	0	naive B cells	EZR
RCSD1	0	1.17003	0.71	0.416	0	naive B cells	RCSD1
PAX5	0	1.1682	0.347	0.007	0	naive B cells	PAX5
CYB561A3	0	1.16797	0.461	0.12	0	naive B cells	CYB561A3
RAB30	0	1.1586	0.388	0.052	0	naive B cells	RAB30
TPD52	0	1.15785	0.474	0.117	0	naive B cells	TPD52
COL19A1	0	1.15568	0.313	0.004	0	naive B cells	COL19A1
STX7	0	1.13991	0.437	0.103	0	naive B cells	STX7
CD24	0	1.12286	0.305	0.009	0	naive B cells	CD24
TCF4	0	1.11786	0.354	0.033	0	naive B cells	TCF4
KIAA0125	0	1.10791	0.269	0.011	0	naive B cells	KIAA0125
FCMR1	0	1.10021	0.757	0.449	0	naive B cells	FCMR
TSPAN3	0	1.09917	0.413	0.087	0	naive B cells	TSPAN3
SMIM14	0	1.09373	0.409	0.102	0	naive B cells	SMIM14
PDLIM1	0	1.09275	0.44	0.076	0	naive B cells	PDLIM1
REL2	0	1.07677	0.724	0.437	0	naive B cells	REL
POLD4	0	1.07635	0.693	0.402	0	naive B cells	POLD4
LYN1	0	1.07538	0.493	0.174	0	naive B cells	LYN
BLK	0	1.07332	0.327	0.015	0	naive B cells	BLK
CDCA7L	0	1.07216	0.343	0.032	0	naive B cells	CDCA7L
LY861	0	1.06837	0.451	0.096	0	naive B cells	LY86
JCHAIN	0	1.06367	0.408	0.026	0	naive B cells	JCHAIN
POU2AF1	0	1.06153	0.322	0.016	0	naive B cells	POU2AF1
SPIB	0	1.05171	0.289	0.016	0	naive B cells	SPIB
ZCCHC7	0	1.04289	0.49	0.188	0	naive B cells	ZCCHC7
BCL7A	0	1.04184	0.294	0.016	0	naive B cells	BCL7A
FAM3C	0	1.01267	0.348	0.078	0	naive B cells	FAM3C
SYPL1	0	1.00691	0.507	0.2	0	naive B cells	SYPL1
POU2F21	0	0.998209	0.46	0.164	0	naive B cells	POU2F2
MTSS1	0	0.996894	0.418	0.131	0	naive B cells	MTSS1
STRBP	0	0.994392	0.32	0.041	0	naive B cells	STRBP
IGHV5-78	0	0.99129	0.278	0.004	0	naive B cells	IGHV5-78
BTLA	0	0.986937	0.295	0.023	0	naive B cells	BTLA
CXXC51	0	0.984019	0.39	0.105	0	naive B cells	CXXC5
RP11-693J15.5	0	0.983801	0.277	0.005	0	naive B cells	RP11-693J15.5
ISG20	0	0.983093	0.783	0.53	0	naive B cells	ISG20
CHPT1	0	0.981454	0.354	0.094	0	naive B cells	CHPT1
SNX29	0	0.973461	0.381	0.101	0	naive B cells	SNX29
SP100	0	0.964018	0.699	0.437	0	naive B cells	SP100
PHACTR11	0	0.948954	0.359	0.082	0	naive B cells	PHACTR1
CAMK2D	0	0.942264	0.372	0.111	0	naive B cells	CAMK2D
RP11-231C14.7	0	0.939599	0.265	0.012	0	naive B cells	RP11-231C14.7
HLA-DOA	0	0.907431	0.276	0.027	0	naive B cells	HLA-DOA
STAP1	0	0.891856	0.274	0.018	0	naive B cells	STAP1
LTB1	0	0.880211	0.928	0.58	0	naive B cells	LTB
BCL11A	0	0.865739	0.262	0.021	0	naive B cells	BCL11A
BTG11	0	0.863766	0.999	0.962	0	naive B cells	BTG1
C16orf74	0	0.859042	0.275	0.043	0	naive B cells	C16orf74
GUCD1	0	0.850548	0.301	0.07	0	naive B cells	GUCD1
FCGR2B	0	0.841954	0.273	0.034	0	naive B cells	FCGR2B
HHEX	0	0.837943	0.269	0.04	0	naive B cells	HHEX
BTK	0	0.833571	0.289	0.051	0	naive B cells	BTK
IGKC	0	0.815003	0.323	0.024	0	naive B cells	IGKC
QRSL1	0	0.806832	0.278	0.059	0	naive B cells	QRSL1
RNASE61	0	0.806452	0.28	0.059	0	naive B cells	RNASE6
FCHSD2	0	0.795749	0.289	0.071	0	naive B cells	FCHSD2
TMEM156	0	0.770153	0.295	0.082	0	naive B cells	TMEM156
ORAI2	0	0.745179	0.263	0.065	0	naive B cells	ORAI2
CD521	0	0.729244	0.984	0.887	0	naive B cells	CD52
DAPP1	0	0.720813	0.277	0.072	0	naive B cells	DAPP1
RPS11	0	0.718783	0.979	0.947	0	naive B cells	RPS11
RPL18A1	0	0.638895	0.996	0.99	0	naive B cells	RPL18A
RPS51	0	0.533055	0.991	0.971	0	naive B cells	RPS5
RPL81	0	0.517804	0.994	0.989	0	naive B cells	RPL8
RPS231	0	0.422165	0.995	0.991	0	naive B cells	RPS23
LAT22	3.27e-304	0.832038	0.373	0.124	1.1e-299	naive B cells	LAT2
[truncated: 4,470 more rows]
