# Supplementary material for: Characterisation of macrophage infiltration and polarisation based on integrated transcriptomic and histological analyses in Primary Sjögren’s syndrome
Source: Front Immunol. 2023 Nov 3;14:1292146. doi: 10.3389/fimmu.2023.1292146 (PMC10656691; doi:10.3389/fimmu.2023.1292146)
Supplement: Supplementary file 4 [file Table_2.xls]

## Sheet: sce_markers注释前-feature
p_val	avg_log2FC	pct.1	pct.2	p_val_adj	cluster	gene
FCGR3A	1.5197e-102	1.07013	1	0.736	5.12049e-98	0	FCGR3A
LST1	3.63926e-89	0.798577	1	0.858	1.22621e-84	0	LST1
MS4A7	2.08278e-86	0.989896	0.995	0.723	7.01772e-82	0	MS4A7
SERPINA1	1.20387e-79	0.875658	1	0.757	4.05633e-75	0	SERPINA1
CUX1	1.11088e-72	0.919226	0.941	0.68	3.743e-68	0	CUX1
C10orf54	2.55243e-66	0.787145	0.984	0.792	8.60016e-62	0	C10orf54
PILRA	1.88229e-62	0.79841	0.963	0.616	6.34218e-58	0	PILRA
LINC01272	1.39443e-60	0.772178	0.976	0.641	4.69839e-56	0	LINC01272
IFITM2	2.49712e-60	0.716901	1	0.959	8.4138e-56	0	IFITM2
CKB	5.20864e-60	1.01114	0.615	0.207	1.755e-55	0	CKB
FAM110A	1.67955e-58	0.880806	0.868	0.478	5.65909e-54	0	FAM110A
HLA-E	9.41231e-55	0.552526	1	0.966	3.17138e-50	0	HLA-E
LRRC25	3.54882e-52	0.688762	0.925	0.61	1.19574e-47	0	LRRC25
CYTIP	1.32467e-50	0.73007	0.941	0.688	4.46335e-46	0	CYTIP
CD68	1.62047e-50	0.55853	0.991	0.913	5.46002e-46	0	CD68
ARHGDIB	6.73906e-50	0.5083	0.993	0.941	2.27066e-45	0	ARHGDIB
PECAM1	3.52005e-49	0.758138	0.946	0.682	1.18605e-44	0	PECAM1
SPI1	3.77188e-49	0.638362	1	0.81	1.2709e-44	0	SPI1
PTPN6	3.3002e-48	0.647605	0.976	0.794	1.11197e-43	0	PTPN6
VASP	7.91574e-48	0.677976	0.937	0.655	2.66713e-43	0	VASP
PSAP	5.37562e-46	0.51927	1	0.98	1.81126e-41	0	PSAP
MTSS1	5.59429e-46	0.601339	0.927	0.577	1.88494e-41	0	MTSS1
TSC22D3	2.32436e-45	0.730946	0.97	0.811	7.83169e-41	0	TSC22D3
HMOX1	7.8616e-45	0.754617	0.962	0.649	2.64889e-40	0	HMOX1
SIGLEC10	1.14775e-44	0.682537	0.8	0.448	3.86722e-40	0	SIGLEC10
OAZ1	6.26112e-44	0.413462	1	0.986	2.10962e-39	0	OAZ1
TKT	8.01426e-44	0.608397	0.972	0.804	2.70033e-39	0	TKT
ABI3	4.15171e-43	0.679921	0.84	0.514	1.39888e-38	0	ABI3
CDKN1C	5.65027e-43	0.729419	0.861	0.505	1.9038e-38	0	CDKN1C
TXNIP	1.68371e-42	0.72487	0.958	0.761	5.6731e-38	0	TXNIP
ARRB2	2.18975e-42	0.569217	0.963	0.754	7.37815e-38	0	ARRB2
RHOC	4.68925e-42	0.69377	0.956	0.73	1.58e-37	0	RHOC
PFN1	1.86288e-41	0.399831	1	0.988	6.27678e-37	0	PFN1
TMSB4X	1.87822e-41	0.431685	1	0.996	6.32848e-37	0	TMSB4X
LILRB2	2.27217e-39	0.610248	0.976	0.741	7.65585e-35	0	LILRB2
COTL1	4.00677e-39	0.563009	1	0.853	1.35004e-34	0	COTL1
ALDOA	4.41636e-39	0.494874	0.997	0.93	1.48805e-34	0	ALDOA
CTSS	2.08895e-38	0.531578	1	0.947	7.03851e-34	0	CTSS
RHOB	4.40189e-38	0.702911	0.794	0.463	1.48317e-33	0	RHOB
ACTB	9.18159e-38	0.378534	1	0.998	3.09364e-33	0	ACTB
CASP1	1.68259e-36	0.551646	0.934	0.639	5.66931e-32	0	CASP1
CSTB	1.68941e-36	0.583629	0.958	0.755	5.69231e-32	0	CSTB
ATG3	4.69903e-36	0.508283	0.892	0.624	1.58329e-31	0	ATG3
TCF7L2	1.19676e-35	0.607359	0.819	0.512	4.03237e-31	0	TCF7L2
C19orf38	2.62854e-35	0.579159	0.871	0.575	8.85662e-31	0	C19orf38
TNFRSF1B	3.31246e-35	0.491191	0.967	0.739	1.1161e-30	0	TNFRSF1B
DRAP1	6.81428e-35	0.45692	0.988	0.872	2.296e-30	0	DRAP1
TESC	7.43797e-35	0.552204	0.73	0.405	2.50615e-30	0	TESC
ARPC3	8.83162e-35	0.325663	0.997	0.96	2.97573e-30	0	ARPC3
RPS19	1.9093e-34	0.339152	1	0.99	6.43319e-30	0	RPS19
STXBP2	2.30687e-34	0.571732	0.981	0.845	7.77276e-30	0	STXBP2
TYROBP	3.14972e-34	0.370067	0.998	0.983	1.06127e-29	0	TYROBP
ASAH1	5.21288e-34	0.5402	0.983	0.763	1.75643e-29	0	ASAH1
C5AR1	1.44463e-33	0.598225	0.941	0.654	4.86753e-29	0	C5AR1
S100A4	1.91197e-33	0.478104	1	0.951	6.44219e-29	0	S100A4
BIN2	2.57336e-33	0.513138	0.875	0.642	8.67069e-29	0	BIN2
LILRA1	6.36358e-33	0.528051	0.751	0.435	2.14415e-28	0	LILRA1
HES4	1.34968e-32	0.507982	0.845	0.501	4.54761e-28	0	HES4
AIF1	2.37076e-32	0.477262	0.997	0.867	7.98802e-28	0	AIF1
PPM1N	2.48774e-32	0.564902	0.39	0.123	8.38221e-28	0	PPM1N
ICAM3	1.0678e-31	0.606484	0.789	0.535	3.59786e-27	0	ICAM3
RP11-750H9.5	1.5374e-31	0.521879	0.564	0.27	5.18012e-27	0	RP11-750H9.5
HCK	1.63633e-31	0.507375	0.951	0.681	5.51344e-27	0	HCK
CSF1R	3.85607e-31	0.522363	0.89	0.616	1.29926e-26	0	CSF1R
POLD4	8.80222e-31	0.611242	0.85	0.657	2.96582e-26	0	POLD4
TUBA1A	1.06312e-30	0.593483	0.85	0.595	3.58208e-26	0	TUBA1A
FCER1G	1.37931e-30	0.414136	1	0.967	4.64746e-26	0	FCER1G
ARL6IP5	3.76678e-30	0.520279	0.902	0.72	1.26918e-25	0	ARL6IP5
RAP1B	6.18291e-30	0.468418	0.941	0.773	2.08327e-25	0	RAP1B
CD37	1.38872e-29	0.38811	0.99	0.933	4.67916e-25	0	CD37
MAPKAPK3	1.94004e-29	0.506047	0.805	0.552	6.53676e-25	0	MAPKAPK3
CORO1A	3.89705e-29	0.36432	0.995	0.949	1.31307e-24	0	CORO1A
UNC119	4.68276e-29	0.49551	0.848	0.665	1.57781e-24	0	UNC119
LYPD2	5.14513e-29	1.33227	0.425	0.159	1.7336e-24	0	LYPD2
ITGB2	5.50226e-29	0.491535	0.984	0.829	1.85393e-24	0	ITGB2
NCF2	9.98434e-29	0.465929	0.882	0.594	3.36412e-24	0	NCF2
PAPSS2	1.00854e-28	0.629247	0.627	0.313	3.39817e-24	0	PAPSS2
SAT1	1.62381e-28	0.438854	1	0.958	5.47127e-24	0	SAT1
LYST	1.6512e-28	0.429803	0.909	0.622	5.56357e-24	0	LYST
VMO1	1.69875e-28	0.608351	0.279	0.064	5.72378e-24	0	VMO1
CD79B	1.75078e-28	0.545349	0.618	0.327	5.89909e-24	0	CD79B
RGS19	2.00926e-28	0.468921	0.899	0.673	6.77e-24	0	RGS19
S100A11	4.26787e-28	0.444622	0.998	0.922	1.43802e-23	0	S100A11
DUSP1	5.50817e-28	0.491901	0.993	0.843	1.85592e-23	0	DUSP1
FGR	5.83055e-28	0.479791	0.956	0.699	1.96455e-23	0	FGR
PGK1	5.93011e-28	0.475233	0.936	0.813	1.99809e-23	0	PGK1
BID	6.38954e-28	0.484743	0.889	0.702	2.15289e-23	0	BID
CXCL16	6.84297e-28	0.571811	0.737	0.459	2.30567e-23	0	CXCL16
LIMD2	7.91724e-28	0.442484	0.986	0.854	2.66764e-23	0	LIMD2
CLEC12A	8.94226e-28	0.551068	0.735	0.463	3.013e-23	0	CLEC12A
DOK2	2.32424e-27	0.5002	0.826	0.551	7.83129e-23	0	DOK2
MSN	3.06387e-27	0.456184	0.944	0.735	1.03234e-22	0	MSN
RHOG	4.69396e-27	0.432492	0.974	0.811	1.58158e-22	0	RHOG
CFD	5.67203e-27	0.539165	0.979	0.745	1.91113e-22	0	CFD
CMTM6	5.84074e-27	0.474475	0.876	0.705	1.96798e-22	0	CMTM6
HLA-C	1.44204e-26	0.34171	1	0.975	4.85883e-22	0	HLA-C
CAPZB	1.46554e-26	0.359707	0.97	0.858	4.93798e-22	0	CAPZB
SOD1	2.06616e-26	0.51488	0.88	0.682	6.96172e-22	0	SOD1
SH3BGRL	2.3497e-26	0.433729	0.946	0.819	7.91708e-22	0	SH3BGRL
EVI2B	2.92329e-26	0.483602	0.892	0.671	9.84972e-22	0	EVI2B
SECTM1	3.67735e-26	0.469045	0.702	0.43	1.23904e-21	0	SECTM1
CFL1	4.93105e-26	0.286666	1	0.972	1.66147e-21	0	CFL1
ARPC2	3.20629e-25	0.325817	0.995	0.957	1.08033e-20	0	ARPC2
RNH1	3.21485e-25	0.403263	0.929	0.729	1.08321e-20	0	RNH1
ATP6V0C	3.2557e-25	0.379671	0.976	0.895	1.09698e-20	0	ATP6V0C
CTD-2006K23.1	3.49886e-25	0.489801	0.538	0.28	1.17891e-20	0	CTD-2006K23.1
VMP1	3.80098e-25	0.429522	0.775	0.511	1.2807e-20	0	VMP1
ITM2B	3.88857e-25	0.407846	0.986	0.927	1.31022e-20	0	ITM2B
CLEC7A	3.92413e-25	0.426313	0.902	0.606	1.32219e-20	0	CLEC7A
RP11-362F19.1	5.23397e-25	0.425064	0.564	0.287	1.76353e-20	0	RP11-362F19.1
ZFAND5	1.0283e-24	0.47051	0.925	0.714	3.46475e-20	0	ZFAND5
CEBPB	1.1525e-24	0.449891	0.937	0.689	3.88323e-20	0	CEBPB
SMAP2	1.22893e-24	0.44421	0.855	0.616	4.14076e-20	0	SMAP2
HN1	1.28309e-24	0.414301	0.848	0.593	4.32326e-20	0	HN1
ANXA5	2.25856e-24	0.419625	0.97	0.807	7.61e-20	0	ANXA5
HCLS1	3.88388e-24	0.407957	0.943	0.816	1.30864e-19	0	HCLS1
RAB24	4.43937e-24	0.421156	0.824	0.571	1.4958e-19	0	RAB24
HOTAIRM1	4.87083e-24	0.396794	0.655	0.375	1.64118e-19	0	HOTAIRM1
SLC7A7	6.16877e-24	0.447273	0.843	0.571	2.07851e-19	0	SLC7A7
NAP1L1	1.55825e-23	0.374521	0.983	0.886	5.25037e-19	0	NAP1L1
ICAM4	1.74167e-23	0.382892	0.402	0.167	5.86839e-19	0	ICAM4
IFITM3	2.37985e-23	0.467585	0.998	0.795	8.01866e-19	0	IFITM3
CTSL	3.02503e-23	0.409253	0.725	0.435	1.01926e-18	0	CTSL
SCIMP	5.00262e-23	0.441889	0.672	0.401	1.68558e-18	0	SCIMP
ANXA4	6.01849e-23	0.51749	0.557	0.335	2.02787e-18	0	ANXA4
RALB	7.10783e-23	0.389128	0.547	0.296	2.39491e-18	0	RALB
TNFSF10	7.26301e-23	0.507125	0.761	0.511	2.4472e-18	0	TNFSF10
MYD88	9.12727e-23	0.419852	0.803	0.575	3.07534e-18	0	MYD88
CAP1	1.01014e-22	0.423489	0.965	0.854	3.40356e-18	0	CAP1
YBX1	1.20437e-22	0.320397	0.991	0.942	4.058e-18	0	YBX1
SPN	1.22735e-22	0.462204	0.763	0.533	4.13542e-18	0	SPN
GDI2	1.94804e-22	0.375761	0.948	0.802	6.56371e-18	0	GDI2
FTH1	2.15337e-22	0.308167	1	1	7.25558e-18	0	FTH1
WARS	2.82657e-22	0.462443	0.943	0.713	9.52383e-18	0	WARS
RARA	4.0835e-22	0.361053	0.657	0.395	1.3759e-17	0	RARA
LY6E	4.18851e-22	0.460113	0.974	0.837	1.41128e-17	0	LY6E
HK3	5.71614e-22	0.401315	0.608	0.355	1.926e-17	0	HK3
INSIG1	5.94427e-22	0.465714	0.753	0.502	2.00286e-17	0	INSIG1
SNX2	7.15256e-22	0.372113	0.805	0.572	2.40998e-17	0	SNX2
KLF2	7.29653e-22	0.509851	0.876	0.618	2.45849e-17	0	KLF2
STX10	8.74371e-22	0.407668	0.706	0.471	2.94611e-17	0	STX10
ANXA2	1.09872e-21	0.456094	0.932	0.724	3.70201e-17	0	ANXA2
SLC31A2	1.42712e-21	0.464624	0.676	0.41	4.80853e-17	0	SLC31A2
SYNGR2	2.17753e-21	0.390636	0.967	0.823	7.33698e-17	0	SYNGR2
NAAA	2.21842e-21	0.433448	0.824	0.573	7.47475e-17	0	NAAA
KLF3	2.81065e-21	0.440058	0.819	0.607	9.4702e-17	0	KLF3
NUDT16	2.94104e-21	0.346738	0.594	0.34	9.90953e-17	0	NUDT16
SYTL1	3.34413e-21	0.413102	0.573	0.331	1.12677e-16	0	SYTL1
DPEP2	3.63998e-21	0.3463	0.563	0.312	1.22646e-16	0	DPEP2
FKBP1A	4.06412e-21	0.335432	0.967	0.878	1.36937e-16	0	FKBP1A
GNB2	4.41038e-21	0.346731	0.967	0.863	1.48603e-16	0	GNB2
CX3CR1	5.12986e-21	0.459771	0.603	0.341	1.72846e-16	0	CX3CR1
RNF13	6.80828e-21	0.395693	0.754	0.551	2.29398e-16	0	RNF13
TBXAS1	7.43494e-21	0.39045	0.817	0.59	2.50513e-16	0	TBXAS1
LYL1	8.30484e-21	0.395283	0.559	0.317	2.79823e-16	0	LYL1
LYN	1.00686e-20	0.39804	0.97	0.867	3.39253e-16	0	LYN
MAFB	1.37662e-20	0.414689	0.85	0.593	4.63837e-16	0	MAFB
CD86	1.46357e-20	0.365013	0.669	0.418	4.93136e-16	0	CD86
CCT5	1.86612e-20	0.350302	0.7	0.463	6.2877e-16	0	CCT5
RIN3	2.03034e-20	0.362153	0.765	0.505	6.84104e-16	0	RIN3
CPPED1	2.95455e-20	0.37785	0.831	0.606	9.95507e-16	0	CPPED1
OAS1	3.2855e-20	0.462024	0.794	0.592	1.10702e-15	0	OAS1
FCGR3B	4.84035e-20	0.376285	0.334	0.13	1.63091e-15	0	FCGR3B
CFP	5.6571e-20	0.361188	0.899	0.635	1.9061e-15	0	CFP
PTGES3	7.05529e-20	0.42581	0.923	0.792	2.37721e-15	0	PTGES3
CALML4	8.72708e-20	0.311729	0.577	0.317	2.9405e-15	0	CALML4
ADGRE2	9.45533e-20	0.350186	0.711	0.471	3.18588e-15	0	ADGRE2
ARPC5	1.22733e-19	0.362308	0.953	0.817	4.13535e-15	0	ARPC5
CDC42	2.22015e-19	0.319177	0.934	0.794	7.48056e-15	0	CDC42
MYO1G	2.64035e-19	0.348648	0.852	0.636	8.8964e-15	0	MYO1G
PSMB9	2.84498e-19	0.390972	0.958	0.84	9.58589e-15	0	PSMB9
SEC11A	3.0062e-19	0.355428	0.895	0.734	1.01291e-14	0	SEC11A
OSTF1	4.36741e-19	0.360831	0.824	0.634	1.47155e-14	0	OSTF1
SLC11A1	4.51874e-19	0.25811	0.876	0.612	1.52255e-14	0	SLC11A1
FTL	5.11088e-19	0.351358	1	0.995	1.72206e-14	0	FTL
MTPN	5.55399e-19	0.36498	0.885	0.716	1.87136e-14	0	MTPN
CD48	5.60779e-19	0.392612	0.955	0.771	1.88949e-14	0	CD48
RHOA	7.11254e-19	0.28601	0.991	0.942	2.3965e-14	0	RHOA
CDC42EP3	8.49809e-19	0.366932	0.76	0.496	2.86335e-14	0	CDC42EP3
CAMK1	8.93172e-19	0.348028	0.676	0.422	3.00945e-14	0	CAMK1
PGAM1	1.21797e-18	0.381086	0.873	0.686	4.10384e-14	0	PGAM1
CHST2	1.26221e-18	0.38054	0.338	0.143	4.25289e-14	0	CHST2
LILRA2	1.94493e-18	0.363304	0.744	0.493	6.55326e-14	0	LILRA2
FGL2	2.33496e-18	0.352749	0.864	0.583	7.8674e-14	0	FGL2
CALM2	2.5629e-18	0.327619	0.976	0.889	8.63543e-14	0	CALM2
TMBIM4	3.17169e-18	0.347477	0.775	0.577	1.06867e-13	0	TMBIM4
LILRB3	3.22096e-18	0.339295	0.655	0.407	1.08527e-13	0	LILRB3
NECAP2	3.46293e-18	0.344424	0.577	0.353	1.1668e-13	0	NECAP2
GPR137B	3.55533e-18	0.314815	0.371	0.173	1.19793e-13	0	GPR137B
POU2F2	6.69077e-18	0.328542	0.88	0.651	2.25439e-13	0	POU2F2
STX11	6.80374e-18	0.410246	0.742	0.506	2.29245e-13	0	STX11
PTP4A2	7.70388e-18	0.343424	0.955	0.834	2.59574e-13	0	PTP4A2
RAB31	8.31269e-18	0.354004	0.843	0.583	2.80088e-13	0	RAB31
CALHM2	1.00387e-17	0.360163	0.453	0.245	3.38245e-13	0	CALHM2
ZNF703	1.14521e-17	0.362166	0.575	0.348	3.85868e-13	0	ZNF703
CTSC	1.2963e-17	0.361891	0.958	0.866	4.36774e-13	0	CTSC
PPDPF	1.4586e-17	0.371593	0.956	0.878	4.91462e-13	0	PPDPF
CNIH4	1.48037e-17	0.403694	0.674	0.454	4.98795e-13	0	CNIH4
NMI	1.5727e-17	0.29798	0.564	0.341	5.29905e-13	0	NMI
SELPLG	1.64841e-17	0.343095	0.854	0.693	5.55415e-13	0	SELPLG
ACTR3	1.74983e-17	0.283326	0.923	0.79	5.89587e-13	0	ACTR3
H2AFZ	2.32756e-17	0.348894	0.92	0.771	7.84247e-13	0	H2AFZ
PTPRC	2.75509e-17	0.314275	0.99	0.889	9.28301e-13	0	PTPRC
TPM3	3.09959e-17	0.278984	0.986	0.918	1.04438e-12	0	TPM3
GMFG	3.87346e-17	0.278341	0.976	0.895	1.30512e-12	0	GMFG
ALDH3B1	3.98696e-17	0.332597	0.437	0.235	1.34337e-12	0	ALDH3B1
GLUL	4.54826e-17	0.37652	0.761	0.536	1.53249e-12	0	GLUL
FCGR2A	4.85263e-17	0.34345	0.631	0.4	1.63505e-12	0	FCGR2A
ZYX	6.52999e-17	0.360717	0.904	0.749	2.20021e-12	0	ZYX
MKRN1	6.69789e-17	0.329874	0.627	0.42	2.25679e-12	0	MKRN1
TCIRG1	6.88824e-17	0.254107	0.885	0.696	2.32092e-12	0	TCIRG1
RNPEP	7.08539e-17	0.352449	0.611	0.402	2.38735e-12	0	RNPEP
C11orf21	7.13451e-17	0.339675	0.564	0.348	2.4039e-12	0	C11orf21
IFNGR2	7.14488e-17	0.33875	0.779	0.565	2.4074e-12	0	IFNGR2
SNX10	8.04123e-17	0.320372	0.733	0.523	2.70941e-12	0	SNX10
KLF4	8.81676e-17	0.335971	0.674	0.446	2.97072e-12	0	KLF4
PPT1	1.27685e-16	0.322303	0.721	0.492	4.30223e-12	0	PPT1
RNF149	1.35567e-16	0.316892	0.885	0.745	4.56779e-12	0	RNF149
HMGN2	2.04363e-16	0.297029	0.988	0.9	6.88581e-12	0	HMGN2
CAPZA2	2.32659e-16	0.324263	0.8	0.608	7.8392e-12	0	CAPZA2
LGALS9	2.38513e-16	0.36649	0.906	0.727	8.03645e-12	0	LGALS9
PDLIM5	2.45324e-16	0.338391	0.566	0.351	8.26596e-12	0	PDLIM5
SNX18	2.8188e-16	0.30463	0.615	0.395	9.49768e-12	0	SNX18
ICAM2	3.3699e-16	0.339719	0.749	0.523	1.13545e-11	0	ICAM2
UBE2B	5.23859e-16	0.323001	0.782	0.587	1.76509e-11	0	UBE2B
PCGF5	5.61396e-16	0.341952	0.693	0.508	1.89157e-11	0	PCGF5
UBXN1	6.6181e-16	0.331465	0.871	0.702	2.2299e-11	0	UBXN1
MXD3	7.13211e-16	0.317383	0.378	0.189	2.40309e-11	0	MXD3
TES	7.92794e-16	0.313153	0.611	0.393	2.67124e-11	0	TES
CSK	9.0629e-16	0.305917	0.873	0.695	3.05365e-11	0	CSK
GCH1	9.63978e-16	0.309072	0.667	0.46	3.24803e-11	0	GCH1
WAS	1.12659e-15	0.301189	0.887	0.712	3.79594e-11	0	WAS
ALOX5	1.23663e-15	0.34788	0.535	0.345	4.16672e-11	0	ALOX5
BTK	1.26786e-15	0.290609	0.605	0.399	4.27193e-11	0	BTK
ARL6IP4	1.50575e-15	0.28567	0.936	0.795	5.07347e-11	0	ARL6IP4
ODF3B	2.41698e-15	0.352881	0.786	0.581	8.14376e-11	0	ODF3B
SLC2A6	2.60743e-15	0.350589	0.627	0.441	8.78547e-11	0	SLC2A6
LILRA5	2.68956e-15	0.351111	0.847	0.637	9.0622e-11	0	LILRA5
CLEC2B	2.71545e-15	0.34344	0.801	0.614	9.14944e-11	0	CLEC2B
IMPDH1	3.14898e-15	0.339862	0.512	0.31	1.06102e-10	0	IMPDH1
EPS8	3.17835e-15	0.300591	0.26	0.105	1.07091e-10	0	EPS8
CD300LF	3.57394e-15	0.320238	0.564	0.357	1.2042e-10	0	CD300LF
CASP5	4.86577e-15	0.297685	0.282	0.12	1.63947e-10	0	CASP5
MTHFS	5.37295e-15	0.325382	0.476	0.286	1.81036e-10	0	MTHFS
DUSP6	5.56917e-15	0.327622	0.503	0.294	1.87648e-10	0	DUSP6
CD52	5.65146e-15	0.376628	0.963	0.801	1.9042e-10	0	CD52
SLC25A6	5.7655e-15	0.275665	0.995	0.934	1.94263e-10	0	SLC25A6
GBP2	5.80329e-15	0.302746	0.685	0.455	1.95536e-10	0	GBP2
C20orf27	6.06193e-15	0.296277	0.744	0.534	2.04251e-10	0	C20orf27
S100Z	6.08391e-15	0.278275	0.312	0.141	2.04991e-10	0	S100Z
FCGR2B	7.17789e-15	0.31113	0.291	0.129	2.41852e-10	0	FCGR2B
PRAM1	7.36375e-15	0.289915	0.634	0.437	2.48114e-10	0	PRAM1
WASF2	7.86698e-15	0.301882	0.864	0.713	2.6507e-10	0	WASF2
GNG2	8.59028e-15	0.298465	0.704	0.494	2.89441e-10	0	GNG2
STK17B	9.8568e-15	0.351703	0.861	0.722	3.32115e-10	0	STK17B
LSM6	1.27727e-14	0.313483	0.659	0.454	4.30362e-10	0	LSM6
FAM32A	1.4517e-14	0.316575	0.652	0.473	4.89137e-10	0	FAM32A
HSBP1	1.54022e-14	0.263838	0.885	0.708	5.18963e-10	0	HSBP1
GPBAR1	1.80913e-14	0.323109	0.646	0.418	6.09567e-10	0	GPBAR1
ARRDC1	1.89927e-14	0.265337	0.582	0.37	6.39941e-10	0	ARRDC1
TSPAN32	2.40031e-14	0.272695	0.397	0.217	8.08759e-10	0	TSPAN32
SNAPC3	2.80426e-14	0.291683	0.315	0.155	9.44866e-10	0	SNAPC3
LGALS1	3.18829e-14	0.326456	0.986	0.887	1.07426e-09	0	LGALS1
LPCAT2	3.65035e-14	0.28923	0.406	0.229	1.22995e-09	0	LPCAT2
TSPAN14	3.88463e-14	0.288685	0.655	0.446	1.30889e-09	0	TSPAN14
FAM26F	4.48519e-14	0.328539	0.857	0.696	1.51124e-09	0	FAM26F
LMO2	4.81708e-14	0.288159	0.422	0.242	1.62307e-09	0	LMO2
BLVRA	4.9454e-14	0.268468	0.697	0.48	1.6663e-09	0	BLVRA
ATP1B3	5.07523e-14	0.29966	0.704	0.516	1.71005e-09	0	ATP1B3
FLI1	6.00176e-14	0.321897	0.564	0.386	2.02223e-09	0	FLI1
MS4A4A	7.39317e-14	0.383594	0.493	0.314	2.49105e-09	0	MS4A4A
TPI1	8.21785e-14	0.271416	0.977	0.82	2.76892e-09	0	TPI1
GRAMD1A	8.35414e-14	0.342297	0.382	0.22	2.81484e-09	0	GRAMD1A
SMPDL3A	8.70147e-14	0.295628	0.277	0.124	2.93187e-09	0	SMPDL3A
NEURL1	1.21973e-13	0.260998	0.439	0.264	4.10976e-09	0	NEURL1
PRELID1	1.22003e-13	0.301525	0.981	0.861	4.11078e-09	0	PRELID1
SWAP70	1.2754e-13	0.267764	0.387	0.212	4.29734e-09	0	SWAP70
SHISA5	1.76321e-13	0.299084	0.674	0.502	5.94096e-09	0	SHISA5
ERICH1	2.4479e-13	0.268424	0.662	0.467	8.24795e-09	0	ERICH1
JUNB	2.46372e-13	0.305869	1	0.935	8.30125e-09	0	JUNB
PQLC3	2.72813e-13	0.307816	0.547	0.382	9.19216e-09	0	PQLC3
DYNC1LI1	2.94112e-13	0.291166	0.436	0.266	9.90982e-09	0	DYNC1LI1
SHKBP1	3.58423e-13	0.305386	0.631	0.461	1.20767e-08	0	SHKBP1
TPTEP1	4.59993e-13	0.2718	0.274	0.127	1.5499e-08	0	TPTEP1
CDH23	4.66452e-13	0.299671	0.484	0.305	1.57166e-08	0	CDH23
GIMAP2	4.79862e-13	0.291398	0.486	0.306	1.61685e-08	0	GIMAP2
GIMAP1	5.76858e-13	0.285932	0.537	0.341	1.94366e-08	0	GIMAP1
ADGRE5	6.50578e-13	0.282336	0.854	0.681	2.19206e-08	0	ADGRE5
TUBB	7.26366e-13	0.265219	0.883	0.716	2.44742e-08	0	TUBB
VPS35	7.46516e-13	0.278304	0.65	0.484	2.51531e-08	0	VPS35
EVL	9.35227e-13	0.273054	0.768	0.546	3.15116e-08	0	EVL
IRAK3	1.08619e-12	0.258517	0.62	0.419	3.6598e-08	0	IRAK3
GIMAP4	1.11226e-12	0.292154	0.65	0.455	3.74766e-08	0	GIMAP4
IRF2	1.13399e-12	0.288013	0.483	0.301	3.82087e-08	0	IRF2
PHF19	1.17139e-12	0.309874	0.472	0.299	3.94688e-08	0	PHF19
SDCBP	1.17241e-12	0.273428	0.815	0.627	3.95032e-08	0	SDCBP
CD300C	1.42777e-12	0.257842	0.49	0.302	4.81073e-08	0	CD300C
CHST7	1.64873e-12	0.299545	0.331	0.176	5.55523e-08	0	CHST7
C3AR1	1.88757e-12	0.292155	0.321	0.166	6.35997e-08	0	C3AR1
PDP1	1.99235e-12	0.280712	0.3	0.154	6.71303e-08	0	PDP1
CTBS	2.02581e-12	0.288354	0.564	0.405	6.82576e-08	0	CTBS
SH3BP1	2.4302e-12	0.293955	0.627	0.455	8.18833e-08	0	SH3BP1
SARAF	2.51764e-12	0.2688	0.974	0.866	8.48294e-08	0	SARAF
VPS29	2.80834e-12	0.301209	0.836	0.696	9.46243e-08	0	VPS29
ATG16L2	3.07437e-12	0.293187	0.519	0.353	1.03588e-07	0	ATG16L2
ATP1A1	4.10706e-12	0.293456	0.625	0.454	1.38383e-07	0	ATP1A1
CCNI	4.13865e-12	0.279715	0.967	0.89	1.39448e-07	0	CCNI
FUCA2	4.38943e-12	0.266865	0.375	0.216	1.47897e-07	0	FUCA2
ITGA4	5.56186e-12	0.269203	0.761	0.584	1.87401e-07	0	ITGA4
HLA-F	5.7204e-12	0.264263	0.821	0.649	1.92743e-07	0	HLA-F
FKBP8	6.59338e-12	0.292507	0.8	0.625	2.22157e-07	0	FKBP8
ELOVL1	7.03967e-12	0.26708	0.537	0.38	2.37195e-07	0	ELOVL1
CCPG1	7.40907e-12	0.263177	0.411	0.251	2.49641e-07	0	CCPG1
NINJ1	7.44969e-12	0.297267	0.817	0.628	2.5101e-07	0	NINJ1
PYCARD	7.97177e-12	0.251905	0.963	0.882	2.68601e-07	0	PYCARD
HNRNPH3	8.33233e-12	0.258262	0.61	0.452	2.80749e-07	0	HNRNPH3
BRI3	8.6254e-12	0.264534	0.864	0.696	2.90624e-07	0	BRI3
FAM45A	8.77278e-12	0.257761	0.564	0.39	2.9559e-07	0	FAM45A
LILRB1	8.9581e-12	0.30053	0.829	0.676	3.01834e-07	0	LILRB1
SF3A2	1.06389e-11	0.29067	0.547	0.392	3.58467e-07	0	SF3A2
RAB32	1.09771e-11	0.258828	0.551	0.357	3.69864e-07	0	RAB32
S1PR4	1.18125e-11	0.269781	0.526	0.364	3.98009e-07	0	S1PR4
DOCK8	1.36178e-11	0.263037	0.756	0.599	4.5884e-07	0	DOCK8
ITGB2-AS1	1.40863e-11	0.26695	0.441	0.28	4.74623e-07	0	ITGB2-AS1
CD300A	1.51005e-11	0.289422	0.751	0.601	5.08795e-07	0	CD300A
SSH2	1.76621e-11	0.250811	0.66	0.502	5.95108e-07	0	SSH2
GNS	1.76812e-11	0.282755	0.578	0.408	5.9575e-07	0	GNS
MPC1	1.87423e-11	0.264327	0.598	0.443	6.31503e-07	0	MPC1
LTA4H	1.91946e-11	0.33883	0.737	0.594	6.46744e-07	0	LTA4H
ANXA1	2.57894e-11	0.409146	0.786	0.641	8.68947e-07	0	ANXA1
PSMB8	3.204e-11	0.266597	0.875	0.745	1.07956e-06	0	PSMB8
RAB8A	3.69663e-11	0.258284	0.737	0.583	1.24554e-06	0	RAB8A
GPI	4.25898e-11	0.270847	0.664	0.523	1.43502e-06	0	GPI
WDR11	4.58218e-11	0.268952	0.368	0.219	1.54392e-06	0	WDR11
RPS27L	4.65375e-11	0.293961	0.793	0.634	1.56803e-06	0	RPS27L
RAB10	5.6391e-11	0.269345	0.718	0.563	1.90004e-06	0	RAB10
ARF1	7.16341e-11	0.256878	0.929	0.799	2.41364e-06	0	ARF1
TADA3	7.17938e-11	0.255781	0.479	0.322	2.41902e-06	0	TADA3
PPP1CC	8.78239e-11	0.260603	0.594	0.437	2.95914e-06	0	PPP1CC
CD47	1.08006e-10	0.281917	0.718	0.573	3.63917e-06	0	CD47
FLOT2	1.33958e-10	0.252629	0.488	0.329	4.5136e-06	0	FLOT2
ZFAS1	1.49111e-10	0.269844	0.93	0.819	5.02414e-06	0	ZFAS1
RABGAP1L	1.55756e-10	0.306134	0.674	0.547	5.24803e-06	0	RABGAP1L
SNAP23	3.99615e-10	0.257554	0.636	0.499	1.34646e-05	0	SNAP23
PELI1	1.57845e-09	0.300433	0.402	0.265	5.31842e-05	0	PELI1
RCSD1	2.48817e-09	0.264389	0.645	0.507	8.38365e-05	0	RCSD1
CEBPD	2.60771e-09	0.297592	0.763	0.555	8.78643e-05	0	CEBPD
PDK4	2.62476e-09	0.26064	0.287	0.157	8.84387e-05	0	PDK4
METTL7A	5.88438e-09	0.257959	0.376	0.245	0.000198268	0	METTL7A
CORO1B	9.55563e-09	0.26255	0.624	0.493	0.000321967	0	CORO1B
YWHAH	1.20344e-08	0.270215	0.517	0.38	0.000405487	0	YWHAH
FAM46A	3.24027e-08	0.264802	0.516	0.378	0.00109178	0	FAM46A
CD55	8.37578e-08	0.283647	0.784	0.643	0.00282214	0	CD55
IFITM1	1.91532e-07	0.264296	0.878	0.722	0.00645349	0	IFITM1
TMEM176B	4.32595e-07	0.308457	0.582	0.439	0.0145758	0	TMEM176B
CLEC4F	5.14063e-07	0.275989	0.254	0.151	0.0173208	0	CLEC4F
CCL3L3	1.74217e-59	2.03074	0.434	0.079	5.87007e-55	1	CCL3L3
CCL3	1.82099e-53	2.07292	0.518	0.143	6.13564e-49	1	CCL3
NFKBIA	7.7476e-47	1.30643	0.97	0.902	2.61048e-42	1	NFKBIA
TNFAIP2	2.41727e-42	0.996975	0.74	0.394	8.14476e-38	1	TNFAIP2
FCN1	4.0619e-41	0.822676	0.944	0.737	1.36862e-36	1	FCN1
NEAT1	1.04159e-40	1.08944	0.997	0.87	3.50952e-36	1	NEAT1
LGALS2	6.12233e-38	0.722432	0.366	0.085	2.06286e-33	1	LGALS2
IL1B	2.81228e-36	1.90126	0.515	0.202	9.4757e-32	1	IL1B
APOBEC3A	3.72158e-36	1.28906	0.687	0.375	1.25395e-31	1	APOBEC3A
CCL4L2	1.8903e-34	1.88501	0.389	0.118	6.36919e-30	1	CCL4L2
CST3	2.41507e-33	0.490841	0.987	0.989	8.13733e-29	1	CST3
TNFAIP3	4.8345e-32	1.14727	0.707	0.45	1.62893e-27	1	TNFAIP3
G0S2	5.56787e-32	1.67754	0.576	0.281	1.87604e-27	1	G0S2
BHLHE40	6.52155e-32	0.948069	0.472	0.188	2.19737e-27	1	BHLHE40
IL1RN	9.06136e-32	1.1351	0.303	0.07	3.05313e-27	1	IL1RN
DUSP2	4.75956e-31	1.23101	0.76	0.511	1.60369e-26	1	DUSP2
NAMPT	6.01703e-31	0.779042	0.934	0.781	2.02738e-26	1	NAMPT
CCL4	9.61465e-31	2.01996	0.525	0.248	3.23956e-26	1	CCL4
MARCKS	3.3514e-29	0.735783	0.747	0.479	1.12922e-24	1	MARCKS
CD83	3.60478e-29	0.854138	0.841	0.652	1.2146e-24	1	CD83
IER3	5.33943e-29	1.33543	0.553	0.267	1.79907e-24	1	IER3
FOSB	5.98852e-29	0.854774	0.644	0.357	2.01777e-24	1	FOSB
CXCL2	1.21268e-28	1.38928	0.381	0.13	4.086e-24	1	CXCL2
TIMP1	4.80695e-28	0.701551	0.929	0.794	1.61966e-23	1	TIMP1
S100A8	7.64753e-28	1.30978	0.775	0.572	2.57676e-23	1	S100A8
SOD2	6.44779e-27	0.833664	0.907	0.785	2.17252e-22	1	SOD2
LYZ	2.8645e-26	0.996585	0.922	0.801	9.65166e-22	1	LYZ
NLRP3	6.07826e-26	0.689688	0.407	0.156	2.04801e-21	1	NLRP3
PLAUR	6.54874e-26	0.844852	0.866	0.729	2.20653e-21	1	PLAUR
SGK1	1.14745e-24	0.832257	0.52	0.256	3.86622e-20	1	SGK1
CD14	3.80935e-23	0.53966	0.323	0.107	1.28352e-18	1	CD14
LINC00936	1.13732e-22	0.932339	0.644	0.438	3.83208e-18	1	LINC00936
CD63	3.02945e-22	0.628007	0.677	0.458	1.02074e-17	1	CD63
TNF	2.24636e-21	1.12495	0.591	0.366	7.56887e-17	1	TNF
S100A9	2.53727e-21	0.549044	0.879	0.704	8.54908e-17	1	S100A9
ATF3	8.93949e-21	0.758802	0.591	0.368	3.01207e-16	1	ATF3
CXCL8	1.30954e-20	1.0625	0.434	0.206	4.41236e-16	1	CXCL8
CSF3R	2.01001e-20	0.562831	0.449	0.211	6.77253e-16	1	CSF3R
EGR1	2.5579e-20	0.797562	0.285	0.098	8.61857e-16	1	EGR1
PTGS2	3.10333e-20	0.565684	0.263	0.082	1.04563e-15	1	PTGS2
NFKBIZ	6.03935e-20	0.643901	0.894	0.812	2.0349e-15	1	NFKBIZ
TYMP	1.05928e-19	0.546679	0.949	0.814	3.56914e-15	1	TYMP
KDM6B	1.11619e-19	0.597371	0.593	0.357	3.76089e-15	1	KDM6B
ICAM1	2.05937e-19	0.783703	0.568	0.358	6.93883e-15	1	ICAM1
FTL1	2.80131e-19	0.358941	0.995	0.998	9.43873e-15	1	FTL
ZFP36	2.84817e-19	0.562985	0.97	0.951	9.59663e-15	1	ZFP36
PPIF	2.93057e-19	0.646916	0.414	0.196	9.87428e-15	1	PPIF
TSPO	4.14176e-19	0.445223	0.947	0.861	1.39552e-14	1	TSPO
FPR1	7.25994e-19	0.563951	0.672	0.45	2.44616e-14	1	FPR1
IFI30	2.07538e-18	0.542779	0.861	0.697	6.99279e-14	1	IFI30
LGALS3	8.1053e-18	0.532549	0.864	0.72	2.731e-13	1	LGALS3
AQP9	1.03511e-17	0.451204	0.25	0.082	3.48771e-13	1	AQP9
PFKFB3	1.73451e-17	0.640819	0.495	0.277	5.84426e-13	1	PFKFB3
GADD45B	5.81435e-17	0.854877	0.725	0.59	1.95909e-12	1	GADD45B
NR4A1	5.99247e-17	0.708414	0.803	0.65	2.0191e-12	1	NR4A1
VCAN	1.53837e-16	0.630984	0.359	0.167	5.18338e-12	1	VCAN
NR4A2	1.69984e-16	0.644878	0.649	0.449	5.72744e-12	1	NR4A2
FOS	1.07143e-15	0.698186	0.917	0.828	3.61007e-11	1	FOS
GPR35	1.66199e-15	0.401506	0.288	0.117	5.59991e-11	1	GPR35
SAT11	1.84583e-15	0.460748	1	0.965	6.21935e-11	1	SAT1
SOCS3	2.39231e-15	0.546129	0.386	0.196	8.06066e-11	1	SOCS3
CSTA	3.14413e-15	0.456556	0.74	0.578	1.05938e-10	1	CSTA
NINJ11	3.38433e-15	0.459489	0.826	0.658	1.14032e-10	1	NINJ1
ARL5B	7.13143e-15	0.501813	0.303	0.135	2.40286e-10	1	ARL5B
MT-ND4	8.68279e-15	0.461451	0.997	0.985	2.92558e-10	1	MT-ND4
PPP1R15A	8.92467e-15	0.563857	0.876	0.778	3.00708e-10	1	PPP1R15A
RAB20	9.60252e-15	0.377198	0.384	0.19	3.23547e-10	1	RAB20
MT2A	1.04244e-14	0.544005	0.896	0.759	3.51241e-10	1	MT2A
BCL2A1	1.14024e-14	0.666068	0.861	0.75	3.84192e-10	1	BCL2A1
RASGEF1B	1.29308e-14	0.481507	0.51	0.312	4.35692e-10	1	RASGEF1B
PHACTR1	2.35268e-14	0.592575	0.604	0.425	7.92713e-10	1	PHACTR1
PLBD1	4.52715e-14	0.372346	0.427	0.23	1.52538e-09	1	PLBD1
EMP3	7.84426e-14	0.39027	0.965	0.949	2.64304e-09	1	EMP3
ASGR1	8.66293e-14	0.315148	0.343	0.161	2.91889e-09	1	ASGR1
RBKS	8.9614e-14	0.551422	0.475	0.286	3.01946e-09	1	RBKS
ACSL1	1.65821e-13	0.470031	0.402	0.221	5.58718e-09	1	ACSL1
KLF10	1.72917e-13	0.676458	0.543	0.373	5.82628e-09	1	KLF10
NFKBID	1.73494e-13	0.448845	0.354	0.177	5.84571e-09	1	NFKBID
PLIN2	6.50359e-13	0.567221	0.566	0.393	2.19132e-08	1	PLIN2
KLF6	8.40664e-13	0.695827	0.861	0.821	2.83253e-08	1	KLF6
IER2	2.2815e-12	0.478579	0.894	0.822	7.68729e-08	1	IER2
PDE4B	2.90869e-12	0.554716	0.49	0.325	9.80053e-08	1	PDE4B
OTUD1	3.45064e-12	0.394189	0.323	0.161	1.16266e-07	1	OTUD1
SAMSN1	5.90299e-12	0.504852	0.699	0.525	1.98895e-07	1	SAMSN1
LRP1	7.63745e-12	0.466778	0.465	0.287	2.57336e-07	1	LRP1
DRAM1	1.44846e-11	0.321734	0.273	0.125	4.88045e-07	1	DRAM1
CTSH	1.86491e-11	0.382752	0.662	0.528	6.28363e-07	1	CTSH
CDKN1A	2.05237e-11	0.447529	0.707	0.56	6.91525e-07	1	CDKN1A
BIRC3	2.33124e-11	0.461053	0.497	0.32	7.85487e-07	1	BIRC3
SRGN	3.55697e-11	0.379075	0.957	0.974	1.19849e-06	1	SRGN
SULT1A1	3.85286e-11	0.419828	0.624	0.466	1.29818e-06	1	SULT1A1
SAT2	4.01986e-11	0.372456	0.558	0.386	1.35445e-06	1	SAT2
IFI6	4.59589e-11	0.467031	0.712	0.581	1.54854e-06	1	IFI6
FGL21	6.8795e-11	0.465067	0.783	0.665	2.31798e-06	1	FGL2
HLA-DRA	9.22039e-11	0.370474	0.972	0.979	3.10672e-06	1	HLA-DRA
ABCA1	9.34337e-11	0.452269	0.404	0.233	3.14816e-06	1	ABCA1
FOSL2	1.07879e-10	0.542815	0.515	0.357	3.63488e-06	1	FOSL2
NFE2L2	1.25876e-10	0.551012	0.596	0.456	4.24128e-06	1	NFE2L2
REL	1.72691e-10	0.481194	0.793	0.725	5.81865e-06	1	REL
CTNNB1	1.81398e-10	0.487787	0.505	0.351	6.11202e-06	1	CTNNB1
PTPRE	1.86445e-10	0.26267	0.73	0.547	6.28207e-06	1	PTPRE
C1orf162	2.07065e-10	0.348063	0.886	0.832	6.97685e-06	1	C1orf162
LY86	2.13286e-10	0.330653	0.492	0.316	7.18647e-06	1	LY86
BASP1	2.49981e-10	0.409379	0.318	0.171	8.42286e-06	1	BASP1
MT-ND2	2.51206e-10	0.414565	0.997	0.993	8.46414e-06	1	MT-ND2
FFAR2	3.31303e-10	0.437106	0.25	0.119	1.11629e-05	1	FFAR2
ISG15	8.99915e-10	0.459848	0.758	0.65	3.03218e-05	1	ISG15
UPP1	1.05448e-09	0.511137	0.609	0.457	3.55297e-05	1	UPP1
EPB41L3	1.10945e-09	0.338911	0.422	0.256	3.73817e-05	1	EPB41L3
PIM3	1.1341e-09	0.472234	0.578	0.453	3.82123e-05	1	PIM3
IGSF6	1.1729e-09	0.447441	0.71	0.574	3.95198e-05	1	IGSF6
SEMA4A	1.5181e-09	0.291207	0.321	0.172	5.1151e-05	1	SEMA4A
BLVRB	2.87939e-09	0.351902	0.578	0.451	9.70182e-05	1	BLVRB
LCP2	3.03011e-09	0.397652	0.821	0.7	0.000102097	1	LCP2
MT-ND1	3.24754e-09	0.387822	0.997	0.989	0.000109423	1	MT-ND1
SERPINB9	4.75546e-09	0.450371	0.465	0.33	0.000160231	1	SERPINB9
CPVL	5.39182e-09	0.398704	0.621	0.492	0.000181672	1	CPVL
CECR1	8.00546e-09	0.339575	0.705	0.592	0.000269736	1	CECR1
TAGAP	1.07459e-08	0.523594	0.543	0.411	0.000362072	1	TAGAP
ZFP36L1	1.07906e-08	0.385307	0.795	0.652	0.000363577	1	ZFP36L1
RILPL2	1.40466e-08	0.372249	0.735	0.659	0.000473286	1	RILPL2
BCL3	1.47782e-08	0.431004	0.465	0.33	0.000497937	1	BCL3
CD300E	1.50434e-08	0.353083	0.626	0.466	0.000506874	1	CD300E
DUSP11	1.98739e-08	0.322967	0.977	0.876	0.00066963	1	DUSP1
APLP2	2.02522e-08	0.336214	0.657	0.529	0.000682379	1	APLP2
IFITM31	2.05841e-08	0.312214	0.98	0.838	0.000693561	1	IFITM3
LILRA51	2.73644e-08	0.288044	0.826	0.683	0.000922015	1	LILRA5
CD521	2.74567e-08	0.33475	0.937	0.84	0.000925126	1	CD52
CFP1	3.02266e-08	0.317943	0.838	0.705	0.00101846	1	CFP
EMILIN2	3.68323e-08	0.360206	0.528	0.388	0.00124103	1	EMILIN2
LAT2	4.32704e-08	0.255351	0.364	0.226	0.00145795	1	LAT2
ATP2B1	4.90669e-08	0.405901	0.694	0.56	0.00165326	1	ATP2B1
JUND	5.34882e-08	0.503177	0.742	0.644	0.00180223	1	JUND
CTSD	5.79363e-08	0.34223	0.826	0.775	0.00195211	1	CTSD
JUN	7.29448e-08	0.712774	0.452	0.318	0.0024578	1	JUN
WARS1	7.65898e-08	0.281639	0.907	0.768	0.00258062	1	WARS
CHD1	8.17836e-08	0.375236	0.609	0.493	0.00275562	1	CHD1
SLC15A3	8.49553e-08	0.362135	0.313	0.188	0.00286248	1	SLC15A3
PSME2	8.71193e-08	0.269068	0.932	0.9	0.0029354	1	PSME2
RIPK2	8.85855e-08	0.326527	0.467	0.324	0.0029848	1	RIPK2
SLC8A1	1.24166e-07	0.324729	0.432	0.294	0.00418366	1	SLC8A1
SLC11A11	1.27166e-07	0.422849	0.811	0.685	0.00428472	1	SLC11A1
PLEC	1.77262e-07	0.421299	0.515	0.402	0.00597266	1	PLEC
CAST	1.93244e-07	0.310859	0.722	0.619	0.00651118	1	CAST
GABBR1	2.06142e-07	0.314273	0.265	0.149	0.00694575	1	GABBR1
PARP14	2.29673e-07	0.369992	0.457	0.322	0.00773861	1	PARP14
FBP1	2.46986e-07	0.293418	0.389	0.258	0.00832196	1	FBP1
CD33	2.49765e-07	0.283604	0.417	0.282	0.00841557	1	CD33
LITAF	2.90807e-07	0.323798	0.611	0.477	0.00979847	1	LITAF
PNPLA6	3.28608e-07	0.36967	0.351	0.235	0.0110721	1	PNPLA6
ZNF385A	3.34245e-07	0.261616	0.551	0.412	0.0112621	1	ZNF385A
FGR1	3.59765e-07	0.285887	0.919	0.759	0.0121219	1	FGR
AP1S2	4.21278e-07	0.274732	0.795	0.785	0.0141945	1	AP1S2
SQSTM1	4.28298e-07	0.564962	0.788	0.744	0.0144311	1	SQSTM1
C1QA	4.91982e-07	1.04499	0.313	0.205	0.0165768	1	C1QA
RNF213	5.4981e-07	0.348824	0.831	0.72	0.0185253	1	RNF213
C5AR11	5.62879e-07	0.280682	0.881	0.728	0.0189657	1	C5AR1
GABARAPL1	5.78236e-07	0.312766	0.414	0.292	0.0194831	1	GABARAPL1
CDA	6.00747e-07	0.259001	0.51	0.368	0.0202416	1	CDA
EPSTI1	6.25814e-07	0.299354	0.563	0.434	0.0210862	1	EPSTI1
SCO2	6.31253e-07	0.385376	0.391	0.259	0.0212694	1	SCO2
RELB	6.40227e-07	0.284205	0.47	0.348	0.0215718	1	RELB
MNDA	6.95062e-07	0.279319	0.677	0.542	0.0234194	1	MNDA
CCNL1	8.22666e-07	0.408402	0.763	0.684	0.0277189	1	CCNL1
DDX21	1.05056e-06	0.327782	0.742	0.657	0.0353975	1	DDX21
STX111	1.3239e-06	0.254302	0.697	0.565	0.0446076	1	STX11
ITGAX	1.49717e-06	0.327962	0.588	0.458	0.0504458	1	ITGAX
PTPRC1	1.53642e-06	0.260186	0.967	0.916	0.0517681	1	PTPRC
ZEB2	1.53645e-06	0.390119	0.869	0.835	0.0517692	1	ZEB2
HLA-DRB1	2.52761e-06	0.315948	0.967	0.981	0.0851654	1	HLA-DRB1
SLC2A3	2.57292e-06	0.350847	0.359	0.235	0.0866919	1	SLC2A3
PER1	2.64448e-06	0.332407	0.412	0.295	0.0891032	1	PER1
DENND6B	2.73438e-06	0.250312	0.298	0.184	0.0921323	1	DENND6B
MT-ND3	2.87938e-06	0.478153	1	0.987	0.097018	1	MT-ND3
NFKB2	2.99535e-06	0.30374	0.381	0.27	0.100925	1	NFKB2
C9orf72	3.04889e-06	0.297251	0.462	0.345	0.102729	1	C9orf72
TTYH3	3.31198e-06	0.352174	0.366	0.25	0.111594	1	TTYH3
CAPNS1	4.12418e-06	0.294813	0.697	0.603	0.13896	1	CAPNS1
ZNF267	4.31271e-06	0.289688	0.366	0.26	0.145312	1	ZNF267
ETS2	4.67523e-06	0.290588	0.46	0.345	0.157527	1	ETS2
THAP9-AS1	4.67778e-06	0.30683	0.268	0.167	0.157613	1	THAP9-AS1
HIF1A	4.95911e-06	0.370148	0.52	0.426	0.167092	1	HIF1A
SNHG15	4.96275e-06	0.370656	0.548	0.445	0.167215	1	SNHG15
MGAT1	4.97434e-06	0.311768	0.785	0.704	0.167606	1	MGAT1
AOAH	5.26999e-06	0.350855	0.477	0.365	0.177567	1	AOAH
CLEC7A1	6.0352e-06	0.256794	0.818	0.691	0.20335	1	CLEC7A
ADAM17	6.07805e-06	0.301051	0.348	0.235	0.204794	1	ADAM17
HLA-DPB1	6.61717e-06	0.30005	0.937	0.946	0.222959	1	HLA-DPB1
PLXNB2	6.83378e-06	0.339152	0.593	0.484	0.230257	1	PLXNB2
EHBP1L1	7.23329e-06	0.332747	0.548	0.43	0.243719	1	EHBP1L1
MAFB1	9.04286e-06	0.356209	0.801	0.658	0.30469	1	MAFB
AGPAT3	1.18157e-05	0.258019	0.308	0.202	0.398118	1	AGPAT3
TWISTNB	1.60961e-05	0.480651	0.28	0.189	0.542342	1	TWISTNB
CFLAR	1.61944e-05	0.337949	0.639	0.568	0.545655	1	CFLAR
PLSCR1	1.65347e-05	0.303862	0.533	0.43	0.557121	1	PLSCR1
TRAPPC5	1.76437e-05	0.25664	0.697	0.602	0.594486	1	TRAPPC5
RXRA	1.87528e-05	0.306489	0.525	0.398	0.631856	1	RXRA
GRINA	1.98669e-05	0.265663	0.793	0.742	0.669397	1	GRINA
DDIT3	2.02534e-05	0.297104	0.379	0.269	0.682419	1	DDIT3
MXD1	2.45311e-05	0.34586	0.497	0.378	0.826551	1	MXD1
TNFSF13B	3.05666e-05	0.296245	0.73	0.639	1	1	TNFSF13B
NFKB1	3.15507e-05	0.292408	0.341	0.245	1	1	NFKB1
UBXN11	3.44009e-05	0.272984	0.51	0.397	1	1	UBXN11
METRNL	4.19815e-05	0.267792	0.313	0.218	1	1	METRNL
SH3BP2	4.35697e-05	0.265962	0.669	0.568	1	1	SH3BP2
MYO9B	4.54759e-05	0.438347	0.568	0.471	1	1	MYO9B
FMNL1	5.16773e-05	0.284058	0.773	0.698	1	1	FMNL1
DMXL2	5.23486e-05	0.279311	0.503	0.396	1	1	DMXL2
SLC43A2	5.92709e-05	0.342612	0.472	0.367	1	1	SLC43A2
TMEM176A	0.00010918	0.308444	0.417	0.311	1	1	TMEM176A
KMT2C	0.00010938	0.284039	0.543	0.454	1	1	KMT2C
IER5	0.000113252	0.553338	0.621	0.534	1	1	IER5
ARRDC2	0.000149971	0.296887	0.437	0.333	1	1	ARRDC2
FAM21C	0.000151412	0.260378	0.308	0.216	1	1	FAM21C
MT-ND5	0.000191819	0.364936	0.987	0.977	1	1	MT-ND5
DDIT4	0.000200845	0.465696	0.528	0.441	1	1	DDIT4
ADGRE51	0.000213053	0.293564	0.798	0.733	1	1	ADGRE5
AMPD2	0.000213311	0.35145	0.492	0.392	1	1	AMPD2
WSB1	0.000229366	0.250316	0.841	0.803	1	1	WSB1
GPCPD1	0.000232867	0.278634	0.442	0.347	1	1	GPCPD1
SERPINB1	0.000262592	0.254133	0.712	0.65	1	1	SERPINB1
UBE2R2	0.000267918	0.263181	0.503	0.397	1	1	UBE2R2
IVNS1ABP	0.00027012	0.284799	0.313	0.232	1	1	IVNS1ABP
PLEK	0.000344254	0.26344	0.846	0.835	1	1	PLEK
OXSR1	0.000354039	0.263997	0.354	0.267	1	1	OXSR1
APOL6	0.000360598	0.271136	0.396	0.301	1	1	APOL6
SIGIRR	0.000383156	0.279849	0.467	0.378	1	1	SIGIRR
GBP4	0.000407732	0.268573	0.432	0.335	1	1	GBP4
RYBP	0.000441621	0.251792	0.394	0.305	1	1	RYBP
ID2	0.000499968	0.302253	0.652	0.581	1	1	ID2
MID1IP1	0.000549642	0.352158	0.46	0.376	1	1	MID1IP1
TLR2	0.00060799	0.259827	0.273	0.193	1	1	TLR2
SSFA2	0.000683386	0.252143	0.283	0.207	1	1	SSFA2
BACH1	0.000706792	0.252665	0.472	0.383	1	1	BACH1
LFNG	0.000727347	0.274201	0.27	0.193	1	1	LFNG
DENND3	0.000748505	0.273219	0.381	0.293	1	1	DENND3
FEM1C	0.000858958	0.250414	0.263	0.186	1	1	FEM1C
GBP1	0.000954676	0.253104	0.447	0.366	1	1	GBP1
FAM49A	0.00139	0.271538	0.596	0.529	1	1	FAM49A
GK	0.0024146	0.316815	0.278	0.21	1	1	GK
ITGAL	0.00337092	0.30141	0.654	0.583	1	1	ITGAL
CLK1	0.00349394	0.271582	0.553	0.502	1	1	CLK1
HLA-DRB5	0.00388626	0.265031	0.846	0.858	1	1	HLA-DRB5
SPATA13	0.0048451	0.2835	0.265	0.204	1	1	SPATA13
ZBTB7A	0.00487056	0.282382	0.566	0.522	1	1	ZBTB7A
PPM1F	0.00521069	0.283973	0.326	0.255	1	1	PPM1F
MX2	0.00610496	0.255834	0.508	0.44	1	1	MX2
DENND4B	0.00677496	0.272434	0.313	0.254	1	1	DENND4B
HSP90AA1	0.00846113	0.281384	0.932	0.933	1	1	HSP90AA1
ADRBK1	0.00908393	0.266506	0.689	0.645	1	1	ADRBK1
EML4	0.00989702	0.27875	0.528	0.463	1	1	EML4
SERPINF1	5.73455e-281	3.13928	0.955	0.005	1.9322e-276	2	SERPINF1
MZB1	2.95732e-274	2.69429	0.935	0.005	9.9644e-270	2	MZB1
ITM2C	1.90096e-269	3.75213	0.945	0.011	6.40511e-265	2	ITM2C
C1orf186	8.31667e-268	2.39116	0.91	0.003	2.80222e-263	2	C1orf186
DERL3	1.03421e-267	2.36521	0.905	0.002	3.48466e-263	2	DERL3
JCHAIN	2.51862e-267	4.08349	0.94	0.011	8.48625e-263	2	JCHAIN
LILRA4	1.57174e-262	3.44176	0.96	0.02	5.29584e-258	2	LILRA4
IGKC	1.37633e-254	3.16702	0.935	0.017	4.63741e-250	2	IGKC
FAM129C	3.45426e-254	2.52122	0.889	0.007	1.16388e-249	2	FAM129C
CLEC4C	2.27722e-250	2.20474	0.844	0.001	7.67288e-246	2	CLEC4C
TSPAN13	2.04632e-249	2.32829	0.859	0.004	6.89486e-245	2	TSPAN13
SCT	7.93753e-239	2.32135	0.819	0.002	2.67447e-234	2	SCT
TPM2	4.66949e-238	2.56054	0.829	0.005	1.57334e-233	2	TPM2
PTPRS	3.59128e-227	1.71039	0.774	0.001	1.21005e-222	2	PTPRS
ALOX5AP	3.04564e-223	3.43639	0.96	0.057	1.0262e-218	2	ALOX5AP
LRRC26	1.51308e-220	1.98558	0.754	0.001	5.09817e-216	2	LRRC26
SPIB	1.51629e-219	1.92842	0.794	0.009	5.10897e-215	2	SPIB
CLIC3	3.13263e-215	2.74581	0.854	0.027	1.05551e-210	2	CLIC3
C12orf75	4.88945e-214	3.18117	0.96	0.068	1.64745e-209	2	C12orf75
IRF4	6.57522e-214	2.47125	0.834	0.022	2.21546e-209	2	IRF4
BLNK	4.82923e-213	1.57437	0.744	0.003	1.62716e-208	2	BLNK
DNASE1L3	1.94513e-209	1.72179	0.724	0.002	6.55393e-205	2	DNASE1L3
GZMB	1.08753e-207	3.83681	0.94	0.064	3.66431e-203	2	GZMB
TCF4	3.16742e-202	3.07427	0.97	0.09	1.06723e-197	2	TCF4
UGCG	1.45719e-201	2.97588	0.96	0.083	4.90986e-197	2	UGCG
PTCRA	5.57529e-201	1.84555	0.734	0.007	1.87854e-196	2	PTCRA
MAP1A	2.91061e-197	1.57608	0.719	0.007	9.80701e-193	2	MAP1A
LINC00996	6.86733e-195	1.76114	0.678	0.002	2.31388e-190	2	LINC00996
SMPD3	3.86578e-192	1.79168	0.719	0.011	1.30253e-187	2	SMPD3
STMN1	1.20026e-188	2.19024	0.869	0.056	4.04414e-184	2	STMN1
PPP1R14B	1.23942e-187	2.35413	0.91	0.075	4.17611e-183	2	PPP1R14B
RUNX2	1.6733e-185	1.62872	0.779	0.029	5.63802e-181	2	RUNX2
TNFRSF21	2.52788e-183	1.48287	0.683	0.009	8.51744e-179	2	TNFRSF21
CCDC50	3.06017e-183	2.90453	0.97	0.123	1.03109e-178	2	CCDC50
RNASE6	3.08558e-178	2.09199	0.864	0.064	1.03965e-173	2	RNASE6
BCL11A	1.04824e-175	1.88443	0.905	0.08	3.53193e-171	2	BCL11A
CXCR3	4.70554e-171	1.55899	0.653	0.011	1.58548e-166	2	CXCR3
LGMN	1.60157e-168	1.56663	0.749	0.036	5.39632e-164	2	LGMN
MYBL2	6.72802e-165	1.47013	0.573	0	2.26694e-160	2	MYBL2
LIME1	1.46998e-164	1.74848	0.769	0.046	4.95297e-160	2	LIME1
GAS6	8.56488e-164	1.27134	0.628	0.01	2.88585e-159	2	GAS6
TRAF4	2.86777e-160	1.85558	0.804	0.06	9.66267e-156	2	TRAF4
LAMP5	1.25112e-158	1.29516	0.568	0.002	4.21553e-154	2	LAMP5
GPR183	1.35572e-156	2.20508	0.839	0.074	4.56796e-152	2	GPR183
SCAMP5	8.22746e-154	1.23568	0.553	0.002	2.77216e-149	2	SCAMP5
COBLL1	2.35937e-151	1.2306	0.553	0.004	7.94965e-147	2	COBLL1
IGHM	2.16388e-150	1.21814	0.598	0.012	7.29098e-146	2	IGHM
RP11-117D22.2	1.85158e-146	1.19056	0.583	0.012	6.23872e-142	2	RP11-117D22.2
KIAA0226L	4.08223e-144	1.30278	0.653	0.03	1.37547e-139	2	KIAA0226L
RASD1	1.0183e-142	2.5245	0.608	0.021	3.43105e-138	2	RASD1
IRF8	8.90063e-142	3.16992	0.995	0.286	2.99898e-137	2	IRF8
ZFAT	1.06769e-141	1.43744	0.633	0.027	3.59748e-137	2	ZFAT
SEL1L3	3.46997e-141	1.28604	0.593	0.018	1.16917e-136	2	SEL1L3
GNG7	6.78137e-140	1.05111	0.553	0.011	2.28491e-135	2	GNG7
APP	4.78273e-138	2.71079	0.95	0.215	1.61149e-133	2	APP
CXXC5	4.7987e-138	1.43283	0.653	0.037	1.61687e-133	2	CXXC5
CIB2	4.38988e-134	0.9551	0.503	0.005	1.47913e-129	2	CIB2
CARD11	4.37826e-133	1.08515	0.578	0.021	1.47521e-128	2	CARD11
SCN9A	8.06878e-132	1.04665	0.492	0.004	2.71869e-127	2	SCN9A
PACSIN1	2.67941e-131	0.900905	0.467	0.001	9.02799e-127	2	PACSIN1
SHD	7.13793e-130	1.01794	0.457	0	2.40505e-125	2	SHD
VEGFB	1.82426e-129	0.983136	0.487	0.005	6.14667e-125	2	VEGFB
PTPRCAP	1.9679e-125	1.83769	0.854	0.12	6.63065e-121	2	PTPRCAP
TMEM8B	9.21742e-125	0.96632	0.477	0.006	3.10572e-120	2	TMEM8B
EPHB1	1.87915e-123	0.85775	0.447	0.002	6.33162e-119	2	EPHB1
IGKV1-12	2.28196e-120	0.86106	0.447	0.003	7.68883e-116	2	IGKV1-12
PLD4	6.30366e-118	2.87232	0.98	0.407	2.12395e-113	2	PLD4
RP11-73G16.2	7.34025e-118	0.815243	0.422	0.001	2.47322e-113	2	RP11-73G16.2
FCER1A	2.61558e-117	1.17741	0.462	0.007	8.81294e-113	2	FCER1A
OFD1	3.49581e-116	1.8135	0.779	0.115	1.17788e-111	2	OFD1
FCHSD2	7.09579e-116	1.61366	0.769	0.11	2.39086e-111	2	FCHSD2
PPM1K	5.57338e-115	1.30542	0.724	0.083	1.87789e-110	2	PPM1K
ST6GALNAC4	3.77012e-114	1.00083	0.553	0.029	1.2703e-109	2	ST6GALNAC4
NUCB2	9.31839e-114	1.58003	0.794	0.128	3.13974e-109	2	NUCB2
NRP1	2.594e-113	0.755419	0.407	0.001	8.74021e-109	2	NRP1
CYB561A3	3.59156e-113	1.92615	0.894	0.227	1.21014e-108	2	CYB561A3
EPHA2	3.66584e-113	0.747561	0.412	0.002	1.23517e-108	2	EPHA2
IRF7	8.0032e-113	2.82385	1	0.609	2.6966e-108	2	IRF7
SELL	1.19799e-112	2.04165	0.899	0.241	4.03651e-108	2	SELL
SLC38A1	2.07009e-112	1.15639	0.608	0.046	6.97498e-108	2	SLC38A1
PPM1J	8.69671e-112	0.828185	0.472	0.012	2.93027e-107	2	PPM1J
FAM213A	2.93048e-110	0.797772	0.402	0.002	9.87398e-106	2	FAM213A
IL3RA	6.25247e-110	1.86902	0.899	0.213	2.10671e-105	2	IL3RA
PTMS	2.56008e-108	1.26352	0.578	0.042	8.62593e-104	2	PTMS
TMIGD2	1.31854e-107	0.832271	0.472	0.016	4.4427e-103	2	TMIGD2
SEC61B	2.33116e-107	2.35951	0.995	0.779	7.8546e-103	2	SEC61B
SLC35F3	1.08891e-106	0.822846	0.422	0.007	3.66899e-102	2	SLC35F3
A1BG	1.06505e-104	1.17715	0.709	0.09	3.5886e-100	2	A1BG
CD2AP	3.59171e-104	1.35474	0.709	0.099	1.21019e-99	2	CD2AP
MCOLN2	6.20328e-104	0.87694	0.437	0.012	2.09013e-99	2	MCOLN2
SLC7A5	9.85575e-104	1.31597	0.603	0.054	3.3208e-99	2	SLC7A5
DAB2	1.10956e-102	1.28136	0.563	0.044	3.73856e-98	2	DAB2
SPNS3	1.7007e-102	0.837051	0.427	0.011	5.73035e-98	2	SPNS3
SIDT1	2.19404e-102	0.923427	0.452	0.016	7.3926e-98	2	SIDT1
AC023590.1	1.23531e-101	0.689681	0.367	0.001	4.16226e-97	2	AC023590.1
GSN	1.38299e-99	1.37864	0.774	0.14	4.65984e-95	2	GSN
2023-09-01	2.16827e-99	1.11764	0.633	0.07	7.30576e-95	2	2023-09-01
SMIM5	9.15739e-99	0.832516	0.417	0.011	3.08549e-94	2	SMIM5
CD99	2.11334e-98	1.70786	0.91	0.256	7.12069e-94	2	CD99
PLA2G16	3.73514e-98	1.21171	0.593	0.058	1.25852e-93	2	PLA2G16
PLP2	5.28286e-98	2.0182	0.945	0.435	1.78001e-93	2	PLP2
SLC15A4	2.08168e-96	1.38098	0.678	0.097	7.014e-92	2	SLC15A4
TXN	3.3523e-96	2.99047	0.95	0.528	1.12952e-91	2	TXN
EGLN3	1.96381e-95	0.813428	0.362	0.003	6.61685e-91	2	EGLN3
CAPG	2.17494e-95	1.61438	0.894	0.246	7.32825e-91	2	CAPG
TCL1A	8.07067e-95	2.44153	0.392	0.009	2.71933e-90	2	TCL1A
SCARB1	9.00051e-95	0.821121	0.422	0.014	3.03263e-90	2	SCARB1
CD74	2.29202e-94	1.6347	1	0.998	7.72275e-90	2	CD74
SPINT2	1.30244e-93	1.50269	0.804	0.192	4.38845e-89	2	SPINT2
GPM6B	4.61413e-93	0.727205	0.332	0	1.55468e-88	2	GPM6B
CUX2	4.61413e-93	0.629199	0.332	0	1.55468e-88	2	CUX2
P2RY14	1.94743e-92	0.726879	0.352	0.003	6.56166e-88	2	P2RY14
C1orf228	2.07432e-92	1.02913	0.492	0.032	6.98922e-88	2	C1orf228
AFF3	4.72428e-92	0.878737	0.442	0.021	1.5918e-87	2	AFF3
NME4	1.04682e-91	1.01732	0.593	0.068	3.52717e-87	2	NME4
ABHD15	1.19315e-91	0.811411	0.417	0.016	4.02021e-87	2	ABHD15
LDHB	8.57837e-90	1.69829	0.915	0.354	2.8904e-85	2	LDHB
HSP90B1	9.73389e-90	2.06836	0.97	0.646	3.27974e-85	2	HSP90B1
PHEX	9.9037e-89	0.615865	0.317	0	3.33695e-84	2	PHEX
MAP2K6	3.95511e-88	0.770934	0.402	0.015	1.33263e-83	2	MAP2K6
RPLP0	1.49872e-87	1.5756	0.99	0.96	5.04979e-83	2	RPLP0
REPIN1	2.13299e-86	0.854693	0.518	0.046	7.18691e-82	2	REPIN1
AHI1	2.71319e-86	0.800337	0.432	0.023	9.14183e-82	2	AHI1
PPP1R14A	2.89912e-86	0.891482	0.357	0.007	9.76829e-82	2	PPP1R14A
BCL7A	3.36274e-86	0.713775	0.392	0.014	1.13304e-81	2	BCL7A
PTGDS	1.6606e-85	4.44247	0.392	0.016	5.59524e-81	2	PTGDS
AEBP1	2.00989e-85	0.687224	0.317	0.002	6.77212e-81	2	AEBP1
RPS3A	2.67336e-85	1.304	0.985	0.98	9.00761e-81	2	RPS3A
PROC	2.03969e-84	0.48178	0.302	0	6.87253e-80	2	PROC
C12orf45	5.67729e-84	1.17065	0.658	0.109	1.91291e-79	2	C12orf45
P2RY6	1.21277e-83	0.710865	0.322	0.003	4.0863e-79	2	P2RY6
WDFY4	2.86374e-83	0.969494	0.548	0.06	9.6491e-79	2	WDFY4
TTC24	2.75495e-82	0.569258	0.322	0.004	9.28253e-78	2	TTC24
ST14	1.2749e-81	0.718739	0.402	0.02	4.29565e-77	2	ST14
ASIP	2.24579e-81	0.509553	0.296	0.001	7.56696e-77	2	ASIP
PPIB	5.05374e-81	1.52598	0.98	0.837	1.70281e-76	2	PPIB
CLN8	5.21181e-81	1.01889	0.578	0.074	1.75607e-76	2	CLN8
HERPUD1	1.28953e-80	1.79309	0.985	0.67	4.34494e-76	2	HERPUD1
P3H2	4.03202e-80	0.579085	0.286	0	1.35855e-75	2	P3H2
CYP46A1	8.30354e-80	0.607307	0.291	0.001	2.79779e-75	2	CYP46A1
SPCS1	3.8303e-79	1.81569	0.96	0.69	1.29058e-74	2	SPCS1
HMGN1	5.99494e-79	1.50231	0.92	0.41	2.01993e-74	2	HMGN1
TP53I13	1.43821e-78	1.00268	0.578	0.079	4.84589e-74	2	TP53I13
ADGRG5	1.49051e-78	0.64134	0.332	0.008	5.02214e-74	2	ADGRG5
MAPKAPK2	2.34455e-78	1.49158	0.784	0.207	7.89973e-74	2	MAPKAPK2
SSR4	2.88444e-78	1.51784	0.95	0.795	9.71884e-74	2	SSR4
RPS8	2.99147e-78	0.973715	1	0.992	1.00794e-73	2	RPS8
HINT1	5.59079e-78	1.65238	0.945	0.774	1.88376e-73	2	HINT1
ATP2A3	2.80524e-77	0.899795	0.472	0.042	9.45197e-73	2	ATP2A3
CYYR1	1.10934e-76	0.554403	0.286	0.002	3.7378e-72	2	CYYR1
NREP	1.19862e-76	0.635015	0.357	0.014	4.03864e-72	2	NREP
TAGLN2	2.52695e-76	1.57417	0.98	0.844	8.5143e-72	2	TAGLN2
RPS4X	2.71189e-76	0.994349	0.97	0.988	9.13746e-72	2	RPS4X
STRBP	4.54361e-75	0.703032	0.342	0.012	1.53092e-70	2	STRBP
SERPINF2	7.43826e-75	0.562587	0.296	0.004	2.50625e-70	2	SERPINF2
SLC2A1	1.09668e-74	0.713578	0.327	0.01	3.69515e-70	2	SLC2A1
PFKFB2	1.29452e-74	0.853834	0.447	0.039	4.36174e-70	2	PFKFB2
RGS7	2.023e-74	0.48818	0.266	0	6.81628e-70	2	RGS7
SLA2	2.02366e-74	0.693398	0.392	0.023	6.81851e-70	2	SLA2
RGS1	6.70594e-74	1.60983	0.588	0.094	2.2595e-69	2	RGS1
PLAC8	8.6904e-74	1.65058	0.955	0.728	2.92814e-69	2	PLAC8
FUT7	9.44903e-74	0.619906	0.291	0.004	3.18376e-69	2	FUT7
ADAM19	9.6237e-74	0.662549	0.296	0.005	3.24261e-69	2	ADAM19
ARL4C	1.64963e-73	1.46058	0.779	0.212	5.55825e-69	2	ARL4C
SLC9A7	2.01117e-73	0.639709	0.337	0.012	6.77643e-69	2	SLC9A7
EMB	6.58518e-73	0.841516	0.523	0.065	2.21881e-68	2	EMB
TUBB6	6.60728e-73	0.688359	0.422	0.032	2.22626e-68	2	TUBB6
RPS28	2.04464e-72	0.846547	0.985	0.992	6.8892e-68	2	RPS28
VIPR2	2.21719e-72	0.734436	0.276	0.002	7.47059e-68	2	VIPR2
ERP29	2.4584e-72	1.33503	0.96	0.77	8.28335e-68	2	ERP29
TOX2	2.47495e-72	0.57306	0.281	0.003	8.33908e-68	2	TOX2
LTK	2.71301e-72	0.51128	0.271	0.002	9.14121e-68	2	LTK
SEMA7A	5.31799e-72	0.651711	0.286	0.004	1.79184e-67	2	SEMA7A
SIT1	1.05092e-71	0.84332	0.352	0.017	3.54097e-67	2	SIT1
TMEM109	2.28527e-71	1.20923	0.734	0.197	7.69997e-67	2	TMEM109
ZDHHC17	4.3642e-71	0.944521	0.558	0.084	1.47047e-66	2	ZDHHC17
RPS23	5.59923e-71	0.810024	0.985	0.992	1.8866e-66	2	RPS23
CCDC186	1.05113e-70	1.25453	0.593	0.104	3.54168e-66	2	CCDC186
FLT3	1.07736e-70	0.576268	0.302	0.007	3.63007e-66	2	FLT3
CSNK1E	3.03185e-70	0.659542	0.362	0.021	1.02155e-65	2	CSNK1E
SNRPN	1.05388e-69	1.26033	0.678	0.154	3.55094e-65	2	SNRPN
SRP14	1.94984e-69	1.13407	0.97	0.922	6.5698e-65	2	SRP14
TEX2	3.51532e-69	0.634366	0.342	0.017	1.18445e-64	2	TEX2
TSPYL2	7.605e-69	1.32656	0.583	0.098	2.56243e-64	2	TSPYL2
PMEPA1	4.04679e-68	0.482368	0.261	0.002	1.36353e-63	2	PMEPA1
SMIM3	5.13581e-68	1.10739	0.563	0.095	1.73046e-63	2	SMIM3
CDCA7L	1.1883e-67	0.543198	0.392	0.029	4.00385e-63	2	CDCA7L
RPL3	1.46089e-67	1.1733	0.99	0.955	4.92233e-63	2	RPL3
MGAT4A	5.79964e-67	0.931033	0.563	0.089	1.95413e-62	2	MGAT4A
PEBP1	9.84118e-67	1.33042	0.814	0.316	3.31589e-62	2	PEBP1
NCF1	1.27137e-66	1.34588	0.92	0.41	4.28376e-62	2	NCF1
PARP10	1.3235e-66	1.04394	0.678	0.153	4.45941e-62	2	PARP10
PARK7	1.25913e-65	1.32769	0.945	0.736	4.24253e-61	2	PARK7
FLNB	1.33062e-65	0.878423	0.492	0.066	4.48341e-61	2	FLNB
RPL6	4.64741e-65	0.866957	0.985	0.983	1.5659e-60	2	RPL6
VIMP	9.14347e-65	1.44781	0.869	0.424	3.0808e-60	2	VIMP
ITGAE	1.56823e-64	0.85288	0.578	0.105	5.284e-60	2	ITGAE
LHFPL2	1.41366e-63	0.684501	0.302	0.012	4.76317e-59	2	LHFPL2
P4HB	1.4548e-63	1.33248	0.91	0.447	4.9018e-59	2	P4HB
RPL37	3.89106e-63	0.73306	0.99	0.988	1.31105e-58	2	RPL37
DCK	7.21955e-63	1.13119	0.714	0.192	2.43256e-58	2	DCK
HIST1H4C	1.08873e-62	1.15699	0.673	0.169	3.66838e-58	2	HIST1H4C
MYO1E	1.20895e-62	0.707331	0.367	0.029	4.07342e-58	2	MYO1E
RPSA	1.21349e-62	1.01794	0.975	0.955	4.08874e-58	2	RPSA
OPN3	1.33914e-62	1.09567	0.709	0.186	4.51211e-58	2	OPN3
RPS27A	1.78835e-62	0.821356	0.995	0.984	6.02568e-58	2	RPS27A
OSTC	1.79702e-62	1.30083	0.864	0.393	6.05489e-58	2	OSTC
GPX7	3.41848e-62	0.431193	0.256	0.005	1.15182e-57	2	GPX7
MILR1	6.88426e-62	0.852326	0.503	0.076	2.31958e-57	2	MILR1
RPS7	7.82497e-62	0.745584	0.985	0.983	2.63655e-57	2	RPS7
RPS12	3.32141e-61	0.687451	0.985	0.992	1.11912e-56	2	RPS12
CCDC88A	4.01657e-61	1.19793	0.819	0.297	1.35334e-56	2	CCDC88A
FAM160A1	4.67331e-61	0.467131	0.251	0.005	1.57462e-56	2	FAM160A1
RPS6KA4	5.94672e-60	1.11746	0.678	0.178	2.00369e-55	2	RPS6KA4
IGFLR1	7.62978e-60	1.20279	0.774	0.266	2.57078e-55	2	IGFLR1
ACAP1	1.04327e-59	0.800899	0.492	0.075	3.51519e-55	2	ACAP1
RPL13	2.53413e-59	0.700513	1	0.991	8.53848e-55	2	RPL13
MS4A6A	6.19686e-59	1.81923	0.744	0.265	2.08797e-54	2	MS4A6A
OGT	8.44305e-59	1.40917	0.794	0.288	2.8448e-54	2	OGT
MMP23B	9.25075e-59	0.580521	0.261	0.008	3.11695e-54	2	MMP23B
MYL6B	1.33675e-58	0.525578	0.312	0.019	4.50404e-54	2	MYL6B
VAMP8	1.81331e-58	1.20872	0.96	0.763	6.10976e-54	2	VAMP8
LILRB4	6.30203e-58	1.22485	0.799	0.307	2.12341e-53	2	LILRB4
GAPT	6.38729e-58	1.06322	0.719	0.212	2.15213e-53	2	GAPT
NGLY1	6.54482e-58	1.03201	0.648	0.161	2.20521e-53	2	NGLY1
GPX1	9.38078e-58	1.39855	0.93	0.598	3.16076e-53	2	GPX1
RPL10A	1.0067e-57	0.867884	0.975	0.954	3.39196e-53	2	RPL10A
SVIP	1.11381e-57	0.699378	0.432	0.055	3.75286e-53	2	SVIP
RPLP1	5.96562e-57	0.694462	0.99	0.994	2.01006e-52	2	RPLP1
SMC6	8.32639e-57	0.876444	0.482	0.078	2.80549e-52	2	SMC6
TGFBI	1.36032e-56	1.17943	0.859	0.406	4.58346e-52	2	TGFBI
RPL7A	1.38839e-56	0.648954	0.985	0.983	4.67805e-52	2	RPL7A
RPS15A	3.3384e-56	0.626191	0.985	0.988	1.12484e-51	2	RPS15A
RPL37A	4.576e-56	0.8511	0.985	0.973	1.54184e-51	2	RPL37A
MGST2	5.5416e-56	0.861746	0.628	0.151	1.86719e-51	2	MGST2
LY9	9.23986e-55	0.568497	0.317	0.024	3.11328e-50	2	LY9
RPS5	1.06926e-54	0.80315	0.98	0.959	3.60275e-50	2	RPS5
ST3GAL4	1.63099e-54	0.694411	0.422	0.057	5.49547e-50	2	ST3GAL4
SOX4	1.6454e-54	1.45269	0.709	0.23	5.54402e-50	2	SOX4
RPS6	2.17167e-54	0.80786	0.985	0.971	7.31721e-50	2	RPS6
SNHG7	2.2737e-54	1.17099	0.819	0.339	7.66099e-50	2	SNHG7
RPS3	2.48354e-54	0.674935	0.98	0.983	8.36805e-50	2	RPS3
GGA2	2.74764e-54	0.804691	0.613	0.144	9.25791e-50	2	GGA2
OCIAD2	2.89221e-54	0.6356	0.397	0.05	9.74501e-50	2	OCIAD2
FKBP2	6.84186e-54	1.02933	0.854	0.369	2.3053e-49	2	FKBP2
HIGD1A	7.56815e-54	1.25323	0.769	0.314	2.55001e-49	2	HIGD1A
IDH3A	1.67695e-53	1.05173	0.724	0.241	5.65032e-49	2	IDH3A
EEF1B2	9.36574e-53	0.922333	0.97	0.938	3.15569e-48	2	EEF1B2
SUB1	2.9179e-52	0.992561	0.945	0.827	9.83156e-48	2	SUB1
C9orf142	3.88085e-52	1.36491	0.864	0.457	1.30761e-47	2	C9orf142
HYOU1	4.13413e-52	0.722724	0.442	0.069	1.39295e-47	2	HYOU1
PHB	1.03325e-51	1.10102	0.794	0.345	3.48143e-47	2	PHB
DUSP5	1.24275e-51	1.14332	0.693	0.215	4.18733e-47	2	DUSP5
NPM1	1.89311e-51	1.11324	0.95	0.794	6.37865e-47	2	NPM1
KCTD5	2.89345e-51	0.980559	0.583	0.149	9.74917e-47	2	KCTD5
RPL23A	9.70492e-51	0.755586	0.97	0.971	3.26998e-46	2	RPL23A
TPT1	1.27054e-50	0.732885	0.99	0.988	4.28097e-46	2	TPT1
TMED10	1.30514e-50	1.16378	0.819	0.39	4.39754e-46	2	TMED10
MYL12A	5.03919e-50	0.875938	0.98	0.935	1.6979e-45	2	MYL12A
CCDC189	7.294e-50	0.54868	0.322	0.03	2.45764e-45	2	CCDC189
CD320	8.69283e-50	0.502123	0.307	0.027	2.92896e-45	2	CD320
BEX4	1.05045e-49	0.70261	0.523	0.108	3.53939e-45	2	BEX4
TBC1D4	2.30649e-49	0.537509	0.312	0.028	7.77148e-45	2	TBC1D4
SNRNP25	4.24946e-49	0.884393	0.613	0.173	1.43181e-44	2	SNRNP25
RPL19	1.59186e-48	0.507079	0.985	0.992	5.36362e-44	2	RPL19
ATP13A2	2.04008e-48	0.709139	0.437	0.074	6.87385e-44	2	ATP13A2
RPL35A	3.42342e-48	0.561272	0.975	0.986	1.15349e-43	2	RPL35A
HLA-DOA	4.09001e-48	0.526363	0.291	0.024	1.37809e-43	2	HLA-DOA
RPS21	4.86732e-48	0.59894	0.98	0.98	1.63999e-43	2	RPS21
CHST12	8.35203e-48	0.645392	0.417	0.067	2.81413e-43	2	CHST12
RPS13	1.95242e-47	0.598026	0.99	0.987	6.57849e-43	2	RPS13
RPL32	5.77857e-47	0.515545	0.985	0.993	1.94703e-42	2	RPL32
AC006129.2	6.0081e-47	0.508485	0.302	0.029	2.02437e-42	2	AC006129.2
CERS6	7.78012e-47	0.766426	0.487	0.1	2.62143e-42	2	CERS6
FMNL3	7.85882e-47	0.597555	0.352	0.044	2.64795e-42	2	FMNL3
MOB1B	1.00677e-46	0.66044	0.392	0.057	3.3922e-42	2	MOB1B
RPL5	1.09483e-46	0.807368	0.98	0.963	3.6889e-42	2	RPL5
ZCCHC11	1.1896e-46	0.701719	0.452	0.084	4.00823e-42	2	ZCCHC11
HLA-DMA	1.29921e-46	1.16811	0.925	0.592	4.37756e-42	2	HLA-DMA
GNA15	1.64688e-46	0.923665	0.613	0.171	5.54899e-42	2	GNA15
MIF4GD	5.339e-46	0.887006	0.578	0.162	1.79892e-41	2	MIF4GD
RP11-24F11.2	1.21677e-45	0.468201	0.266	0.02	4.0998e-41	2	RP11-24F11.2
PPP1R16B	1.26243e-45	0.584928	0.296	0.028	4.25362e-41	2	PPP1R16B
ST3GAL2	1.87816e-45	0.558918	0.342	0.041	6.32828e-41	2	ST3GAL2
RUBCN	2.80557e-45	0.846828	0.528	0.126	9.4531e-41	2	RUBCN
DAAM1	2.89094e-45	0.641839	0.352	0.046	9.74075e-41	2	DAAM1
RPL22	3.06495e-45	0.643608	0.975	0.977	1.0327e-40	2	RPL22
ATG101	8.48248e-45	0.969347	0.618	0.199	2.85809e-40	2	ATG101
ERN1	9.50583e-45	1.32328	0.744	0.303	3.20289e-40	2	ERN1
TSPAN3	1.04255e-44	0.884124	0.643	0.214	3.51276e-40	2	TSPAN3
PDIA4	1.32312e-44	0.98006	0.638	0.215	4.45813e-40	2	PDIA4
CSF2RB	1.46e-44	0.864207	0.593	0.167	4.91931e-40	2	CSF2RB
CD164	2.95373e-44	1.00623	0.899	0.553	9.9523e-40	2	CD164
MYCL	3.65838e-44	0.490257	0.312	0.034	1.23265e-39	2	MYCL
AD000671.6	5.30114e-44	0.856915	0.623	0.188	1.78616e-39	2	AD000671.6
RPL9	7.58965e-44	0.651214	0.965	0.978	2.55726e-39	2	RPL9
RPS11	9.85056e-44	0.668825	0.97	0.961	3.31905e-39	2	RPS11
CLCN5	1.06248e-43	0.503663	0.286	0.027	3.57991e-39	2	CLCN5
COMMD6	1.69892e-43	0.865057	0.94	0.884	5.72436e-39	2	COMMD6
SEC61G	2.07888e-43	1.09617	0.93	0.719	7.00459e-39	2	SEC61G
NUDT17	2.16373e-43	0.46887	0.276	0.025	7.29047e-39	2	NUDT17
MAGED1	3.26576e-43	0.463012	0.276	0.026	1.10037e-38	2	MAGED1
RPS14	5.15671e-43	0.491338	0.98	0.989	1.7375e-38	2	RPS14
SLC20A1	5.74813e-43	1.01122	0.683	0.249	1.93678e-38	2	SLC20A1
HLA-DMB	8.24719e-43	1.01891	0.759	0.341	2.77881e-38	2	HLA-DMB
HSPA5	1.11471e-42	1.19095	0.844	0.448	3.75589e-38	2	HSPA5
LMAN1	1.2551e-42	0.796864	0.573	0.16	4.22895e-38	2	LMAN1
FUZ	2.10242e-42	0.417695	0.256	0.021	7.08389e-38	2	FUZ
SFT2D2	3.54268e-42	0.980333	0.814	0.378	1.19367e-37	2	SFT2D2
PPIA	4.46909e-42	0.664302	0.985	0.968	1.50582e-37	2	PPIA
IRF2BP2	4.84764e-42	1.00207	0.724	0.311	1.63336e-37	2	IRF2BP2
EFHC1	5.14701e-42	0.432138	0.251	0.02	1.73423e-37	2	EFHC1
RPL31	7.04475e-42	0.745564	0.97	0.927	2.37366e-37	2	RPL31
NPC1	1.65841e-41	0.690071	0.387	0.067	5.58785e-37	2	NPC1
CD36	1.7913e-41	0.915465	0.603	0.188	6.0356e-37	2	CD36
PTPRE1	3.30714e-41	1.13415	0.91	0.547	1.11431e-36	2	PTPRE
MANF	7.55608e-41	0.785761	0.553	0.155	2.54595e-36	2	MANF
LINC00909	1.67282e-40	0.477721	0.317	0.041	5.63641e-36	2	LINC00909
EIF4A3	1.90395e-40	0.943218	0.719	0.298	6.41518e-36	2	EIF4A3
RPL18	2.15033e-40	0.505706	0.985	0.986	7.24531e-36	2	RPL18
POLB	2.84892e-40	0.905178	0.578	0.18	9.59916e-36	2	POLB
RP11-356I2.4	2.98755e-40	0.47426	0.261	0.025	1.00663e-35	2	RP11-356I2.4
RPS18	3.38491e-40	0.699342	0.985	0.982	1.14051e-35	2	RPS18
RPS2	4.60919e-40	0.525924	1	0.99	1.55302e-35	2	RPS2
MAP4K1	1.14864e-39	0.646489	0.427	0.09	3.87022e-35	2	MAP4K1
APEX1	1.61725e-39	0.837981	0.754	0.346	5.44915e-35	2	APEX1
RPL15	3.4155e-39	0.538139	0.975	0.977	1.15082e-34	2	RPL15
RPL27	4.26587e-39	0.694783	0.95	0.937	1.43734e-34	2	RPL27
RELL1	5.67289e-39	0.592909	0.382	0.066	1.91142e-34	2	RELL1
SLC7A6	6.14745e-39	0.619144	0.342	0.053	2.07132e-34	2	SLC7A6
RPL13A	7.39441e-39	0.676936	0.985	0.966	2.49147e-34	2	RPL13A
RPL35	9.41159e-39	0.60013	0.98	0.974	3.17114e-34	2	RPL35
RPS10	1.83914e-38	0.669696	0.985	0.975	6.19679e-34	2	RPS10
FAM214A	9.19109e-38	0.524794	0.332	0.051	3.09685e-33	2	FAM214A
MDN1	1.5996e-37	0.619005	0.347	0.058	5.38968e-33	2	MDN1
RPL34	3.46881e-37	0.427713	0.985	0.992	1.16878e-32	2	RPL34
RRBP1	8.29696e-37	1.01783	0.648	0.258	2.79558e-32	2	RRBP1
CHAF1A	9.01348e-37	0.496624	0.352	0.06	3.037e-32	2	CHAF1A
SDHAF3	9.22484e-37	0.671615	0.437	0.104	3.10822e-32	2	SDHAF3
N4BP2L1	1.34406e-36	0.780628	0.643	0.229	4.52866e-32	2	N4BP2L1
PCED1B	1.37124e-36	0.379825	0.276	0.034	4.62024e-32	2	PCED1B
ZNF428	1.5694e-36	0.657561	0.548	0.164	5.28794e-32	2	ZNF428
MDFIC	2.01175e-36	0.713888	0.543	0.163	6.7784e-32	2	MDFIC
RPL29	3.5812e-36	0.465139	0.98	0.983	1.20665e-31	2	RPL29
UCK2	5.82206e-36	0.394821	0.261	0.03	1.96168e-31	2	UCK2
MAN2B1	8.47299e-36	1.00709	0.824	0.471	2.85489e-31	2	MAN2B1
CORO1C	8.73377e-36	0.884294	0.693	0.271	2.94276e-31	2	CORO1C
RPS27	1.0831e-35	0.536282	1	0.988	3.64939e-31	2	RPS27
FABP5	1.91952e-35	0.750581	0.487	0.134	6.46762e-31	2	FABP5
ATF7IP2	2.18715e-35	0.495949	0.377	0.074	7.36938e-31	2	ATF7IP2
ALCAM	2.42867e-35	0.40721	0.261	0.03	8.18318e-31	2	ALCAM
ALG2	4.33897e-35	0.60856	0.432	0.103	1.46197e-30	2	ALG2
HMGA1	4.63382e-35	0.915804	0.628	0.25	1.56132e-30	2	HMGA1
SDR39U1	5.91538e-35	0.692308	0.518	0.154	1.99313e-30	2	SDR39U1
SIVA1	1.14613e-34	0.909358	0.849	0.532	3.86177e-30	2	SIVA1
RNF11	1.59207e-34	0.718521	0.633	0.238	5.36432e-30	2	RNF11
ZNF589	1.6989e-34	0.413876	0.266	0.033	5.72428e-30	2	ZNF589
RPL24	2.23254e-34	0.512877	0.97	0.976	7.52232e-30	2	RPL24
PAIP1	5.7225e-34	0.698287	0.558	0.189	1.92814e-29	2	PAIP1
TLR7	8.31993e-34	0.59871	0.377	0.079	2.80332e-29	2	TLR7
ASPH	1.27308e-33	0.491593	0.302	0.047	4.28953e-29	2	ASPH
LINC-PINT	1.37643e-33	0.704815	0.553	0.178	4.63773e-29	2	LINC-PINT
PRMT9	2.03999e-33	0.920744	0.442	0.12	6.87353e-29	2	PRMT9
RPLP2	3.53766e-33	0.431863	0.99	0.989	1.19198e-28	2	RPLP2
TMA7	4.40337e-33	0.570055	0.97	0.924	1.48367e-28	2	TMA7
PARVB	7.23711e-33	0.701003	0.593	0.212	2.43847e-28	2	PARVB
2023-09-06	7.55118e-33	0.840391	0.839	0.483	2.54429e-28	2	2023-09-06
SCAMP4	1.21937e-32	0.732105	0.487	0.139	4.10854e-28	2	SCAMP4
FAM60A	1.88359e-32	0.719119	0.497	0.149	6.34655e-28	2	FAM60A
PNISR	4.18808e-32	0.921272	0.879	0.566	1.41113e-27	2	PNISR
SMARCB1	4.71887e-32	0.699455	0.688	0.309	1.58998e-27	2	SMARCB1
ODC1	6.76982e-32	0.782138	0.623	0.241	2.28102e-27	2	ODC1
ZNF22	7.52377e-32	0.543401	0.417	0.103	2.53506e-27	2	ZNF22
FEZ2	1.35174e-31	0.73752	0.608	0.226	4.55454e-27	2	FEZ2
HLA-DRA1	2.72843e-31	0.646887	1	0.973	9.19316e-27	2	HLA-DRA
CCNB1IP1	2.94409e-31	0.376017	0.312	0.055	9.91981e-27	2	CCNB1IP1
HMGB1	4.33698e-31	0.661044	0.98	0.871	1.4613e-26	2	HMGB1
CREB3L2	8.77818e-31	0.56281	0.307	0.056	2.95772e-26	2	CREB3L2
LINC01420	1.00021e-30	0.74349	0.578	0.217	3.37011e-26	2	LINC01420
XBP1	1.7486e-30	0.948751	0.729	0.38	5.89174e-26	2	XBP1
ANKRD12	2.15325e-30	0.949547	0.839	0.539	7.25515e-26	2	ANKRD12
GNL3	2.1905e-30	0.603598	0.387	0.093	7.38067e-26	2	GNL3
RPS16	2.84535e-30	0.508596	0.98	0.98	9.58714e-26	2	RPS16
ERO1B	3.28148e-30	0.532019	0.332	0.066	1.10566e-25	2	ERO1B
RNF5	4.15317e-30	0.742612	0.653	0.294	1.39937e-25	2	RNF5
B4GALT1	5.7597e-30	1.08191	0.663	0.294	1.94067e-25	2	B4GALT1
DSN1	9.09692e-30	0.414932	0.266	0.041	3.06512e-25	2	DSN1
ALDH2	9.39697e-30	0.715223	0.593	0.231	3.16621e-25	2	ALDH2
CBX6	1.00093e-29	0.620022	0.412	0.108	3.37254e-25	2	CBX6
RPL11	1.27893e-29	0.37741	1	0.992	4.30924e-25	2	RPL11
SNCA	1.59096e-29	0.37967	0.266	0.041	5.36059e-25	2	SNCA
MLF2	1.64187e-29	0.758766	0.779	0.417	5.53211e-25	2	MLF2
AES	1.7459e-29	0.710214	0.774	0.374	5.88264e-25	2	AES
USP24	1.75728e-29	0.747118	0.447	0.124	5.92097e-25	2	USP24
RPL17	2.08504e-29	0.611587	0.985	0.958	7.02535e-25	2	RPL17
ZFYVE26	2.14747e-29	0.370247	0.251	0.037	7.2357e-25	2	ZFYVE26
HNRNPA1	2.58979e-29	0.612566	0.985	0.933	8.72604e-25	2	HNRNPA1
RPN2	2.9985e-29	0.858542	0.739	0.412	1.01031e-24	2	RPN2
RPS25	3.42335e-29	0.417291	0.975	0.982	1.15346e-24	2	RPS25
CHD1L	7.09153e-29	0.441404	0.327	0.067	2.38942e-24	2	CHD1L
RPL21	1.15119e-28	0.500823	0.985	0.973	3.87883e-24	2	RPL21
CDYL	3.591e-28	0.386191	0.296	0.056	1.20995e-23	2	CDYL
RPL23	3.62185e-28	0.628588	0.955	0.903	1.22035e-23	2	RPL23
CANX	3.6916e-28	0.856406	0.789	0.51	1.24385e-23	2	CANX
DHRS7	6.24195e-28	0.752617	0.829	0.524	2.10316e-23	2	DHRS7
AREG	8.71546e-28	0.932931	0.467	0.143	2.93659e-23	2	AREG
USF2	1.52085e-27	0.708502	0.613	0.272	5.12436e-23	2	USF2
LPXN	2.67709e-27	0.66458	0.563	0.217	9.02017e-23	2	LPXN
SEC61A1	2.84513e-27	0.674282	0.578	0.217	9.58637e-23	2	SEC61A1
RBM38	3.4136e-27	0.63299	0.382	0.102	1.15018e-22	2	RBM38
NR3C1	4.05964e-27	0.809349	0.819	0.515	1.36785e-22	2	NR3C1
NHP2	4.20645e-27	0.697658	0.764	0.422	1.41732e-22	2	NHP2
2023-09-11	4.56362e-27	0.449307	0.296	0.059	1.53767e-22	2	2023-09-11
N4BP2	5.09586e-27	0.581775	0.332	0.076	1.717e-22	2	N4BP2
BIN1	7.9762e-27	0.502646	0.342	0.082	2.6875e-22	2	BIN1
JAML	9.11396e-27	0.831522	0.809	0.466	3.07086e-22	2	JAML
TRAM1	1.04023e-26	0.822171	0.799	0.525	3.50495e-22	2	TRAM1
GABARAPL2	1.44743e-26	0.706633	0.844	0.561	4.87698e-22	2	GABARAPL2
UBB	1.65618e-26	0.7232	0.965	0.891	5.58032e-22	2	UBB
DNAJC4	3.12291e-26	0.736171	0.734	0.407	1.05223e-21	2	DNAJC4
HINT2	4.10863e-26	0.640149	0.538	0.213	1.38436e-21	2	HINT2
SULF2	4.21923e-26	0.733906	0.573	0.236	1.42163e-21	2	SULF2
ATP8A1	4.3451e-26	0.488259	0.307	0.066	1.46404e-21	2	ATP8A1
DSTN	4.71855e-26	0.761428	0.759	0.42	1.58987e-21	2	DSTN
OST4	5.94267e-26	0.560025	0.955	0.873	2.00232e-21	2	OST4
ARID5A	8.70029e-26	0.498052	0.447	0.141	2.93148e-21	2	ARID5A
TRABD	1.05111e-25	0.740172	0.628	0.29	3.5416e-21	2	TRABD
NCLN	1.05254e-25	0.548086	0.347	0.087	3.54642e-21	2	NCLN
ANTXR2	1.39648e-25	0.584958	0.372	0.104	4.70529e-21	2	ANTXR2
CNPY3	2.77242e-25	0.676699	0.94	0.831	9.34139e-21	2	CNPY3
UCP2	3.50363e-25	0.672846	0.93	0.908	1.18051e-20	2	UCP2
ARL6IP1	4.74749e-25	0.693752	0.794	0.485	1.59962e-20	2	ARL6IP1
CBX4	5.20759e-25	0.630231	0.452	0.148	1.75465e-20	2	CBX4
TMED2	5.98834e-25	0.732143	0.729	0.422	2.01771e-20	2	TMED2
DNAJB11	6.20121e-25	0.537079	0.528	0.197	2.08943e-20	2	DNAJB11
AK3	6.65271e-25	0.483505	0.312	0.072	2.24157e-20	2	AK3
DGKZ	6.84883e-25	0.678048	0.538	0.203	2.30764e-20	2	DGKZ
KRTCAP2	7.18485e-25	0.673593	0.879	0.685	2.42086e-20	2	KRTCAP2
GNB2L1	7.20121e-25	0.389213	0.99	0.976	2.42637e-20	2	GNB2L1
MLEC	7.61301e-25	0.655978	0.503	0.185	2.56513e-20	2	MLEC
RPL10	7.7855e-25	0.356145	0.99	0.994	2.62324e-20	2	RPL10
CIITA	8.92737e-25	0.469934	0.327	0.079	3.00799e-20	2	CIITA
NDUFC2	1.07971e-24	0.614428	0.628	0.28	3.63796e-20	2	NDUFC2
BTAF1	1.08593e-24	0.645299	0.462	0.159	3.65892e-20	2	BTAF1
RPL41	1.41098e-24	0.464891	0.97	0.95	4.75414e-20	2	RPL41
SSR1	1.54795e-24	0.670105	0.693	0.364	5.21568e-20	2	SSR1
CCS	1.85215e-24	0.632076	0.568	0.244	6.24062e-20	2	CCS
TTC3	1.9204e-24	0.737083	0.578	0.257	6.4706e-20	2	TTC3
IQGAP2	2.26207e-24	0.761499	0.698	0.352	7.62183e-20	2	IQGAP2
USP11	2.27272e-24	0.538983	0.402	0.121	7.65771e-20	2	USP11
PCBP2	2.40083e-24	0.576305	0.955	0.885	8.08934e-20	2	PCBP2
RPL30	3.16994e-24	0.317706	0.985	0.994	1.06808e-19	2	RPL30
CD4	4.06225e-24	0.770528	0.849	0.58	1.36873e-19	2	CD4
ITPR1	4.66784e-24	0.442883	0.261	0.052	1.57278e-19	2	ITPR1
MTDH	5.18509e-24	0.711242	0.864	0.668	1.74707e-19	2	MTDH
HLA-DQA1	6.14306e-24	0.896056	0.935	0.746	2.06984e-19	2	HLA-DQA1
NOP58	6.8686e-24	0.688289	0.518	0.21	2.31431e-19	2	NOP58
FLOT1	8.14104e-24	0.560171	0.563	0.23	2.74304e-19	2	FLOT1
CCDC69	1.1075e-23	0.733268	0.704	0.393	3.7316e-19	2	CCDC69
ATP5G1	1.18444e-23	0.647879	0.688	0.368	3.99086e-19	2	ATP5G1
MZT2A	1.237e-23	0.611557	0.558	0.238	4.16796e-19	2	MZT2A
PTRHD1	1.62834e-23	0.66285	0.613	0.294	5.48651e-19	2	PTRHD1
GM2A	1.98673e-23	0.336449	0.271	0.056	6.6941e-19	2	GM2A
PNN	5.26681e-23	0.64605	0.709	0.356	1.7746e-18	2	PNN
TMEM63A	5.76742e-23	0.313625	0.251	0.049	1.94328e-18	2	TMEM63A
IL2RG	9.37452e-23	0.68934	0.734	0.392	3.15865e-18	2	IL2RG
RBBP6	1.18905e-22	0.656099	0.693	0.372	4.00637e-18	2	RBBP6
CAPN15	1.38515e-22	0.491386	0.291	0.07	4.66711e-18	2	CAPN15
HMGN3	1.74009e-22	0.655989	0.879	0.578	5.86307e-18	2	HMGN3
HSD17B12	1.78685e-22	0.431889	0.377	0.115	6.02062e-18	2	HSD17B12
PIM2	3.34543e-22	0.549578	0.452	0.165	1.12721e-17	2	PIM2
ETV6	3.52411e-22	0.643482	0.588	0.269	1.18741e-17	2	ETV6
ANAPC16	3.84707e-22	0.617913	0.834	0.609	1.29623e-17	2	ANAPC16
NDRG1	3.88374e-22	0.590608	0.462	0.168	1.30859e-17	2	NDRG1
FAM105A	4.47404e-22	0.592524	0.437	0.163	1.50748e-17	2	FAM105A
DDB1	5.16395e-22	0.639063	0.497	0.198	1.73994e-17	2	DDB1
HADH	5.44389e-22	0.413319	0.342	0.095	1.83426e-17	2	HADH
MYDGF	6.43696e-22	0.691054	0.789	0.537	2.16887e-17	2	MYDGF
ARHGAP9	7.12734e-22	0.660514	0.633	0.31	2.40149e-17	2	ARHGAP9
BTG2	8.36483e-22	1.43283	0.774	0.576	2.81845e-17	2	BTG2
FERMT3	9.16662e-22	0.629797	0.834	0.53	3.0886e-17	2	FERMT3
2023-09-15	1.28007e-21	0.67593	0.804	0.559	4.31306e-17	2	2023-09-15
TIMM13	1.31077e-21	0.609697	0.688	0.38	4.41649e-17	2	TIMM13
TFPT	1.44666e-21	0.381724	0.302	0.076	4.87439e-17	2	TFPT
MDM4	1.68721e-21	0.606747	0.548	0.238	5.68489e-17	2	MDM4
TPM4	2.66104e-21	0.580852	0.714	0.383	8.96611e-17	2	TPM4
SNHG9	3.1843e-21	0.444262	0.342	0.098	1.07292e-16	2	SNHG9
SNRPD2	3.31337e-21	0.579847	0.925	0.788	1.11641e-16	2	SNRPD2
MX1	3.32457e-21	0.834769	0.744	0.426	1.12018e-16	2	MX1
SERPING1	3.40265e-21	0.377598	0.362	0.105	1.14649e-16	2	SERPING1
ZFP36L2	3.54393e-21	0.825627	0.93	0.806	1.19409e-16	2	ZFP36L2
DHTKD1	4.14235e-21	0.477819	0.261	0.06	1.39572e-16	2	DHTKD1
SMIM19	6.02033e-21	0.490156	0.417	0.146	2.02849e-16	2	SMIM19
CDK2AP2	6.03315e-21	0.737949	0.804	0.534	2.03281e-16	2	CDK2AP2
HIP1	8.74204e-21	0.427537	0.271	0.066	2.94554e-16	2	HIP1
EIF4G3	9.37457e-21	0.368778	0.256	0.057	3.15867e-16	2	EIF4G3
C1QBP	9.42081e-21	0.574618	0.734	0.437	3.17425e-16	2	C1QBP
TM9SF2	9.90111e-21	0.810684	0.734	0.454	3.33608e-16	2	TM9SF2
IGF2R	1.12406e-20	0.606045	0.377	0.124	3.7874e-16	2	IGF2R
RBBP4	1.21646e-20	0.609839	0.734	0.424	4.09874e-16	2	RBBP4
GRN	1.26514e-20	0.757909	0.884	0.704	4.26275e-16	2	GRN
MEF2D	1.39628e-20	0.68396	0.477	0.198	4.70463e-16	2	MEF2D
MRPL36	1.43123e-20	0.539081	0.513	0.216	4.82239e-16	2	MRPL36
RABAC1	1.43266e-20	0.59066	0.784	0.521	4.8272e-16	2	RABAC1
MKKS	1.6978e-20	0.455431	0.417	0.149	5.72056e-16	2	MKKS
TASP1	1.97564e-20	0.409019	0.271	0.065	6.65671e-16	2	TASP1
PDCD4	1.99148e-20	0.610328	0.618	0.318	6.7101e-16	2	PDCD4
PRMT1	2.38704e-20	0.554598	0.583	0.279	8.0429e-16	2	PRMT1
CNP	2.72048e-20	0.447651	0.387	0.129	9.1664e-16	2	CNP
ZDHHC4	2.83644e-20	0.521326	0.412	0.148	9.55711e-16	2	ZDHHC4
ARHGAP18	3.28472e-20	0.448277	0.317	0.09	1.10676e-15	2	ARHGAP18
PRMT7	3.97241e-20	0.453973	0.261	0.061	1.33846e-15	2	PRMT7
AHCY	8.46577e-20	0.60931	0.553	0.259	2.85246e-15	2	AHCY
AKAP9	9.04153e-20	0.689669	0.724	0.401	3.04645e-15	2	AKAP9
C14orf1	9.0778e-20	0.292802	0.251	0.057	3.05867e-15	2	C14orf1
RMDN3	1.11051e-19	0.327301	0.302	0.081	3.74177e-15	2	RMDN3
NFATC2IP	1.31725e-19	0.591149	0.533	0.23	4.43835e-15	2	NFATC2IP
SLC38A2	1.64739e-19	0.569162	0.678	0.348	5.5507e-15	2	SLC38A2
YPEL5	1.76565e-19	0.718635	0.864	0.669	5.94917e-15	2	YPEL5
PRKCB	1.769e-19	0.623441	0.774	0.54	5.96047e-15	2	PRKCB
DAD1	2.18866e-19	0.571896	0.819	0.583	7.37447e-15	2	DAD1
SPCS2	2.31722e-19	0.624829	0.789	0.515	7.80765e-15	2	SPCS2
NFX1	2.34074e-19	0.457298	0.377	0.127	7.8869e-15	2	NFX1
C8orf59	2.45901e-19	0.51588	0.849	0.567	8.28538e-15	2	C8orf59
HLA-DPB11	2.82579e-19	0.525291	0.975	0.939	9.5212e-15	2	HLA-DPB1
DDIT41	2.90465e-19	0.568881	0.764	0.417	9.78692e-15	2	DDIT4
CSF2RA	3.10281e-19	0.533984	0.487	0.204	1.04546e-14	2	CSF2RA
MNAT1	3.23509e-19	0.354391	0.256	0.061	1.09003e-14	2	MNAT1
NUP210	3.33572e-19	0.578173	0.417	0.158	1.12394e-14	2	NUP210
RAB11FIP1	3.41512e-19	0.745037	0.633	0.335	1.15069e-14	2	RAB11FIP1
GLO1	3.66333e-19	0.510704	0.497	0.223	1.23432e-14	2	GLO1
DPP7	4.56194e-19	0.565988	0.754	0.48	1.5371e-14	2	DPP7
PDIA3	4.56444e-19	0.618832	0.889	0.716	1.53794e-14	2	PDIA3
SMIM14	4.62596e-19	0.626046	0.573	0.287	1.55867e-14	2	SMIM14
SPCS3	5.37761e-19	0.639795	0.744	0.451	1.81193e-14	2	SPCS3
RPL4	5.43069e-19	0.436416	0.975	0.944	1.82982e-14	2	RPL4
TUSC2	7.67646e-19	0.467129	0.452	0.178	2.58651e-14	2	TUSC2
EEF1A1	7.71922e-19	0.35779	1	0.996	2.60091e-14	2	EEF1A1
GRSF1	9.33416e-19	0.601006	0.658	0.385	3.14505e-14	2	GRSF1
GLT1D1	9.39944e-19	0.33366	0.256	0.064	3.16705e-14	2	GLT1D1
APRT	1.03117e-18	0.567718	0.894	0.667	3.47442e-14	2	APRT
WDR6	1.22647e-18	0.389458	0.291	0.08	4.13246e-14	2	WDR6
MIB2	1.30181e-18	0.468699	0.271	0.072	4.3863e-14	2	MIB2
SLC39A6	1.34933e-18	0.426934	0.407	0.147	4.54644e-14	2	SLC39A6
RP11-1000B6.3	1.40452e-18	0.491633	0.573	0.261	4.73238e-14	2	RP11-1000B6.3
RPL7	1.88596e-18	0.415118	0.96	0.947	6.35457e-14	2	RPL7
TMX3	1.98102e-18	0.423317	0.317	0.096	6.67484e-14	2	TMX3
ILF2	3.16626e-18	0.503689	0.688	0.393	1.06684e-13	2	ILF2
TBC1D14	3.28579e-18	0.359481	0.276	0.076	1.10711e-13	2	TBC1D14
DBI	4.21819e-18	0.552309	0.905	0.759	1.42128e-13	2	DBI
ETS1	4.44183e-18	0.383801	0.317	0.094	1.49663e-13	2	ETS1
THUMPD2	5.3387e-18	0.337185	0.266	0.07	1.79882e-13	2	THUMPD2
TAX1BP3	5.97901e-18	0.465089	0.437	0.177	2.01457e-13	2	TAX1BP3
UBL7	6.01714e-18	0.494435	0.628	0.319	2.02741e-13	2	UBL7
UFC1	6.97868e-18	0.565871	0.779	0.528	2.3514e-13	2	UFC1
GCHFR	6.99996e-18	0.336987	0.291	0.083	2.35857e-13	2	GCHFR
MPEG1	8.55228e-18	0.798163	0.819	0.607	2.8816e-13	2	MPEG1
GALNT2	9.12304e-18	0.4469	0.377	0.133	3.07392e-13	2	GALNT2
RPS29	1.17337e-17	0.434628	0.97	0.949	3.95354e-13	2	RPS29
HSP90AB1	1.41714e-17	0.664838	0.935	0.856	4.7749e-13	2	HSP90AB1
PPP6R1	1.45324e-17	0.447449	0.442	0.174	4.89654e-13	2	PPP6R1
CHAMP1	1.5248e-17	0.374386	0.251	0.066	5.13767e-13	2	CHAMP1
GTF2I	1.5297e-17	0.507246	0.482	0.211	5.15417e-13	2	GTF2I
EIF2AK4	1.68543e-17	0.596098	0.513	0.239	5.6789e-13	2	EIF2AK4
BRD2	1.69528e-17	0.703163	0.809	0.563	5.71207e-13	2	BRD2
ERCC1	1.75114e-17	0.552495	0.658	0.378	5.90028e-13	2	ERCC1
CPSF6	2.1075e-17	0.440433	0.492	0.211	7.101e-13	2	CPSF6
KIF5B	2.20799e-17	0.569638	0.719	0.456	7.43961e-13	2	KIF5B
HIST1H2BK	2.28804e-17	0.492578	0.452	0.189	7.70931e-13	2	HIST1H2BK
CMTM3	2.41229e-17	0.48422	0.573	0.29	8.12798e-13	2	CMTM3
TBL1XR1	2.48587e-17	0.534779	0.447	0.19	8.37589e-13	2	TBL1XR1
NUDT5	2.50056e-17	0.423746	0.472	0.191	8.42539e-13	2	NUDT5
SERBP1	2.52475e-17	0.574876	0.824	0.61	8.50689e-13	2	SERBP1
INTS6	2.65133e-17	0.497063	0.347	0.124	8.93338e-13	2	INTS6
SLAMF7	3.4498e-17	0.473407	0.472	0.2	1.16237e-12	2	SLAMF7
ATP2B4	3.60977e-17	0.334885	0.291	0.084	1.21628e-12	2	ATP2B4
ARID2	3.98461e-17	0.445289	0.387	0.14	1.34257e-12	2	ARID2
GTF3A	4.72084e-17	0.572156	0.739	0.497	1.59064e-12	2	GTF3A
HEXA	4.9979e-17	0.368638	0.397	0.147	1.68399e-12	2	HEXA
GORASP2	5.36744e-17	0.525473	0.452	0.2	1.80851e-12	2	GORASP2
DDOST	5.60742e-17	0.54342	0.688	0.409	1.88936e-12	2	DDOST
PPP1R2	6.38978e-17	0.573842	0.734	0.459	2.15297e-12	2	PPP1R2
COG3	6.39009e-17	0.41638	0.387	0.144	2.15308e-12	2	COG3
SNRPF	6.60934e-17	0.446386	0.719	0.442	2.22695e-12	2	SNRPF
SND1	8.45226e-17	0.501119	0.613	0.331	2.8479e-12	2	SND1
NUDT1	1.12775e-16	0.467486	0.598	0.312	3.79983e-12	2	NUDT1
RNASEH2B	1.13485e-16	0.533792	0.538	0.268	3.82375e-12	2	RNASEH2B
POLD2	1.16099e-16	0.439153	0.322	0.107	3.91186e-12	2	POLD2
DNAJC9	1.56604e-16	0.360424	0.266	0.076	5.27663e-12	2	DNAJC9
SRSF2	1.65659e-16	0.633536	0.769	0.539	5.58172e-12	2	SRSF2
STT3A	1.82304e-16	0.389065	0.291	0.089	6.14257e-12	2	STT3A
EEF1G	1.84063e-16	0.502709	0.93	0.878	6.2018e-12	2	EEF1G
TRIM22	2.03561e-16	0.552898	0.829	0.552	6.85877e-12	2	TRIM22
RAP1GDS1	2.19826e-16	0.511073	0.472	0.208	7.40683e-12	2	RAP1GDS1
SLC35C2	2.99419e-16	0.458667	0.372	0.146	1.00886e-11	2	SLC35C2
PHYKPL	3.18229e-16	0.539599	0.623	0.338	1.07224e-11	2	PHYKPL
NENF	3.41857e-16	0.564701	0.618	0.352	1.15185e-11	2	NENF
TMEM14B	3.91344e-16	0.535979	0.719	0.493	1.31859e-11	2	TMEM14B
UNC93B1	4.21314e-16	0.598112	0.814	0.584	1.41957e-11	2	UNC93B1
HLA-DQB1	4.2343e-16	0.715565	0.884	0.674	1.42671e-11	2	HLA-DQB1
DNAJB9	4.8284e-16	0.473217	0.397	0.156	1.62688e-11	2	DNAJB9
EIF3L	5.1292e-16	0.528683	0.884	0.726	1.72823e-11	2	EIF3L
GMPPB	5.22722e-16	0.372801	0.251	0.07	1.76126e-11	2	GMPPB
NUDT22	5.22833e-16	0.533369	0.608	0.321	1.76163e-11	2	NUDT22
C21orf2	5.27318e-16	0.322849	0.302	0.095	1.77675e-11	2	C21orf2
FYTTD1	5.44617e-16	0.551585	0.492	0.237	1.83503e-11	2	FYTTD1
HSD17B4	6.49172e-16	0.38879	0.337	0.12	2.18732e-11	2	HSD17B4
IFI44L	7.01796e-16	0.661203	0.568	0.308	2.36463e-11	2	IFI44L
UBE2D2	7.18638e-16	0.50899	0.889	0.716	2.42138e-11	2	UBE2D2
KTN1	8.90859e-16	0.520717	0.734	0.469	3.00166e-11	2	KTN1
NRDC	1.05516e-15	0.506091	0.588	0.31	3.55527e-11	2	NRDC
LAIR1	1.06331e-15	0.674376	0.663	0.424	3.58271e-11	2	LAIR1
NOP56	1.13085e-15	0.488786	0.457	0.202	3.81028e-11	2	NOP56
TRMT112	1.2231e-15	0.492826	0.834	0.612	4.1211e-11	2	TRMT112
NUCKS1	1.26001e-15	0.475785	0.658	0.375	4.24549e-11	2	NUCKS1
PRDX6	1.27987e-15	0.540257	0.804	0.572	4.31238e-11	2	PRDX6
PHACTR11	1.42878e-15	0.522155	0.754	0.429	4.81412e-11	2	PHACTR1
HIVEP1	1.47574e-15	0.413006	0.291	0.095	4.97236e-11	2	HIVEP1
LTV1	1.62046e-15	0.405856	0.347	0.124	5.45999e-11	2	LTV1
2023-09-02	2.01589e-15	0.528184	0.683	0.413	6.79234e-11	2	2023-09-02
SGSM3	2.05907e-15	0.492271	0.342	0.128	6.93782e-11	2	SGSM3
LUC7L3	2.11884e-15	0.603614	0.598	0.325	7.13921e-11	2	LUC7L3
AP3S1	2.33666e-15	0.513552	0.678	0.419	7.87315e-11	2	AP3S1
ACTN4	2.52533e-15	0.537382	0.668	0.392	8.50885e-11	2	ACTN4
TCEA1	2.60965e-15	0.500559	0.749	0.501	8.79295e-11	2	TCEA1
MZT2B	2.78317e-15	0.536404	0.774	0.563	9.37763e-11	2	MZT2B
SEC11C	3.4078e-15	0.623199	0.573	0.326	1.14822e-10	2	SEC11C
DCPS	3.67185e-15	0.45187	0.432	0.189	1.23719e-10	2	DCPS
CTSB	3.78709e-15	0.488742	0.905	0.791	1.27602e-10	2	CTSB
APPL1	3.80544e-15	0.493923	0.563	0.308	1.2822e-10	2	APPL1
RPL39	3.9295e-15	0.263917	0.96	0.991	1.32401e-10	2	RPL39
ELMSAN1	4.50901e-15	0.453841	0.407	0.178	1.51926e-10	2	ELMSAN1
H1FX	4.84835e-15	0.645647	0.663	0.402	1.6336e-10	2	H1FX
RPL14	5.27528e-15	0.274621	0.99	0.985	1.77745e-10	2	RPL14
TMEM19	6.16312e-15	0.340882	0.296	0.099	2.0766e-10	2	TMEM19
CHCHD2	7.0911e-15	0.423874	0.95	0.928	2.38928e-10	2	CHCHD2
CXCR4	7.31327e-15	0.652891	0.859	0.617	2.46413e-10	2	CXCR4
ULK1	7.33511e-15	0.352047	0.332	0.121	2.47149e-10	2	ULK1
PRKRA	8.03315e-15	0.408558	0.362	0.144	2.70669e-10	2	PRKRA
CAT	1.04021e-14	0.553723	0.759	0.529	3.50488e-10	2	CAT
BAZ2B	1.14735e-14	0.395896	0.377	0.149	3.8659e-10	2	BAZ2B
GTF2E2	1.67393e-14	0.38174	0.412	0.178	5.64014e-10	2	GTF2E2
FAM96A	1.72784e-14	0.525676	0.789	0.592	5.82178e-10	2	FAM96A
CALR	1.88702e-14	0.604296	0.869	0.692	6.35811e-10	2	CALR
RANBP2	2.37736e-14	0.679504	0.503	0.261	8.01027e-10	2	RANBP2
CREM	2.51518e-14	0.596017	0.367	0.152	8.47465e-10	2	CREM
UXT	2.52223e-14	0.460139	0.844	0.654	8.49842e-10	2	UXT
CRTAP	2.53703e-14	0.420294	0.578	0.316	8.54827e-10	2	CRTAP
DDX24	2.6012e-14	0.597756	0.719	0.498	8.76449e-10	2	DDX24
RPL22L1	2.65985e-14	0.497688	0.854	0.678	8.96209e-10	2	RPL22L1
TMEM243	2.77079e-14	0.429182	0.553	0.287	9.3359e-10	2	TMEM243
MSL2	2.83343e-14	0.327712	0.347	0.132	9.54696e-10	2	MSL2
TMEM38B	3.79708e-14	0.281408	0.281	0.092	1.27939e-09	2	TMEM38B
TMED9	3.97937e-14	0.60097	0.648	0.438	1.34081e-09	2	TMED9
ZNF331	4.18677e-14	0.654256	0.357	0.149	1.41069e-09	2	ZNF331
MAN1A1	4.38694e-14	0.475808	0.302	0.113	1.47813e-09	2	MAN1A1
PABPN1	4.61827e-14	0.419453	0.623	0.352	1.55608e-09	2	PABPN1
UPF3A	4.86627e-14	0.388472	0.382	0.16	1.63964e-09	2	UPF3A
NUTM2B-AS1	4.96833e-14	0.415135	0.377	0.16	1.67403e-09	2	NUTM2B-AS1
CIRBP	5.08517e-14	0.434146	0.955	0.875	1.7134e-09	2	CIRBP
SON	5.26652e-14	0.486844	0.935	0.794	1.7745e-09	2	SON
C12orf57	5.40322e-14	0.514369	0.794	0.554	1.82056e-09	2	C12orf57
EPC1	5.6611e-14	0.45019	0.764	0.502	1.90745e-09	2	EPC1
SREK1IP1	6.00389e-14	0.408354	0.422	0.186	2.02295e-09	2	SREK1IP1
UBL5	6.332e-14	0.386393	0.955	0.856	2.1335e-09	2	UBL5
HNRNPH1	7.04883e-14	0.389533	0.724	0.435	2.37503e-09	2	HNRNPH1
SEC63	7.68848e-14	0.4636	0.508	0.261	2.59056e-09	2	SEC63
DYRK4	8.12288e-14	0.289266	0.276	0.094	2.73692e-09	2	DYRK4
ZBTB18	8.12874e-14	0.33138	0.266	0.086	2.7389e-09	2	ZBTB18
EDEM1	8.16574e-14	0.415366	0.322	0.124	2.75137e-09	2	EDEM1
ZNF800	8.46325e-14	0.491351	0.543	0.286	2.85161e-09	2	ZNF800
STOML2	8.87824e-14	0.387567	0.467	0.23	2.99143e-09	2	STOML2
NPC2	9.36233e-14	0.424858	0.945	0.959	3.15454e-09	2	NPC2
MORF4L2	9.66047e-14	0.395955	0.372	0.157	3.255e-09	2	MORF4L2
PIP5K1A	1.04534e-13	0.358933	0.266	0.085	3.52217e-09	2	PIP5K1A
TOMM7	1.12801e-13	0.384447	0.96	0.901	3.8007e-09	2	TOMM7
VPS36	1.19191e-13	0.52385	0.503	0.276	4.016e-09	2	VPS36
SORL1	1.29112e-13	0.463093	0.513	0.25	4.35031e-09	2	SORL1
NAA25	1.51958e-13	0.314545	0.276	0.092	5.12009e-09	2	NAA25
PDIA6	2.35607e-13	0.531879	0.683	0.45	7.93853e-09	2	PDIA6
RRP1B	2.38957e-13	0.365889	0.322	0.121	8.05143e-09	2	RRP1B
SYK	2.57085e-13	0.558867	0.704	0.462	8.66224e-09	2	SYK
MIF	2.79354e-13	0.39667	0.925	0.832	9.41255e-09	2	MIF
PRRC2B	3.22874e-13	0.438193	0.397	0.173	1.08789e-08	2	PRRC2B
SRSF7	3.27546e-13	0.618291	0.794	0.608	1.10363e-08	2	SRSF7
EID1	3.4875e-13	0.468059	0.819	0.652	1.17508e-08	2	EID1
COMT	3.90367e-13	0.435709	0.709	0.458	1.3153e-08	2	COMT
HNRNPUL1	4.21756e-13	0.485368	0.643	0.401	1.42107e-08	2	HNRNPUL1
TBCC	5.00938e-13	0.331113	0.327	0.126	1.68786e-08	2	TBCC
TAF7	6.10903e-13	0.419186	0.508	0.265	2.05838e-08	2	TAF7
SUPT5H	6.21485e-13	0.406641	0.457	0.226	2.09403e-08	2	SUPT5H
ARPC5L	6.43231e-13	0.476009	0.513	0.282	2.1673e-08	2	ARPC5L
LRRK1	6.66066e-13	0.320456	0.347	0.136	2.24424e-08	2	LRRK1
HSPB11	6.71301e-13	0.407932	0.487	0.246	2.26188e-08	2	HSPB11
ITPR2	7.07042e-13	0.495197	0.372	0.158	2.38231e-08	2	ITPR2
CCDC107	8.07128e-13	0.393909	0.447	0.214	2.71954e-08	2	CCDC107
ASXL1	8.15654e-13	0.335432	0.327	0.132	2.74826e-08	2	ASXL1
DNAJC7	8.48169e-13	0.446639	0.658	0.427	2.85782e-08	2	DNAJC7
JTB	9.67494e-13	0.510534	0.824	0.671	3.25988e-08	2	JTB
SRSF6	9.84016e-13	0.39527	0.523	0.274	3.31554e-08	2	SRSF6
UBXN4	1.08264e-12	0.47774	0.764	0.52	3.64785e-08	2	UBXN4
UVRAG	1.15845e-12	0.45391	0.588	0.334	3.9033e-08	2	UVRAG
TMX1	1.15861e-12	0.41714	0.563	0.307	3.90382e-08	2	TMX1
H2AFX	1.2461e-12	0.35948	0.322	0.126	4.19861e-08	2	H2AFX
TRA2B	1.3738e-12	0.522826	0.724	0.52	4.62889e-08	2	TRA2B
ATF5	1.44251e-12	0.374909	0.397	0.182	4.86038e-08	2	ATF5
RGS2	1.49357e-12	1.04945	0.774	0.744	5.03242e-08	2	RGS2
SH3BP5	1.51104e-12	0.456906	0.342	0.141	5.0913e-08	2	SH3BP5
GGNBP2	1.65634e-12	0.58453	0.693	0.478	5.58088e-08	2	GGNBP2
SFT2D1	1.94828e-12	0.438467	0.739	0.5	6.56454e-08	2	SFT2D1
EBPL	2.15441e-12	0.309316	0.342	0.14	7.25906e-08	2	EBPL
TMEM258	2.32698e-12	0.418087	0.915	0.815	7.84054e-08	2	TMEM258
ADD1	2.3346e-12	0.477465	0.482	0.251	7.8662e-08	2	ADD1
U2AF1L4	2.4869e-12	0.345668	0.367	0.158	8.37936e-08	2	U2AF1L4
ABHD14B	2.89594e-12	0.392442	0.432	0.215	9.7576e-08	2	ABHD14B
KRT10	2.9885e-12	0.455182	0.678	0.443	1.00695e-07	2	KRT10
WBSCR22	3.07557e-12	0.4165	0.447	0.231	1.03628e-07	2	WBSCR22
PTOV1	3.1543e-12	0.37617	0.362	0.16	1.06281e-07	2	PTOV1
AGPAT5	3.20019e-12	0.318757	0.261	0.092	1.07827e-07	2	AGPAT5
GNAS	3.53555e-12	0.449117	0.879	0.756	1.19127e-07	2	GNAS
CBFA2T3	3.59362e-12	0.526101	0.372	0.173	1.21083e-07	2	CBFA2T3
FBL	3.73563e-12	0.398682	0.668	0.439	1.25868e-07	2	FBL
HNRNPA0	4.00147e-12	0.453139	0.739	0.542	1.34825e-07	2	HNRNPA0
SERTAD2	4.35906e-12	0.451054	0.467	0.251	1.46874e-07	2	SERTAD2
MAD2L2	4.49675e-12	0.371093	0.548	0.298	1.51513e-07	2	MAD2L2
GLCE	4.96758e-12	0.299241	0.266	0.095	1.67378e-07	2	GLCE
EDF1	6.13304e-12	0.359303	0.915	0.847	2.06647e-07	2	EDF1
PPHLN1	6.22029e-12	0.318904	0.467	0.231	2.09586e-07	2	PPHLN1
SFPQ	7.17991e-12	0.511796	0.814	0.634	2.4192e-07	2	SFPQ
SET	7.71656e-12	0.449521	0.779	0.582	2.60002e-07	2	SET
IFNAR2	8.77008e-12	0.505943	0.643	0.401	2.95499e-07	2	IFNAR2
FIP1L1	9.01163e-12	0.323491	0.447	0.217	3.03638e-07	2	FIP1L1
TTC37	9.24583e-12	0.38843	0.266	0.099	3.11529e-07	2	TTC37
PHC3	1.00296e-11	0.375673	0.412	0.198	3.37938e-07	2	PHC3
CPNE3	1.0113e-11	0.457539	0.573	0.353	3.40747e-07	2	CPNE3
NME2	1.04532e-11	0.381648	0.94	0.904	3.52209e-07	2	NME2
GANAB	1.06994e-11	0.26632	0.327	0.131	3.60506e-07	2	GANAB
EEF2	1.07738e-11	0.386771	0.975	0.93	3.63012e-07	2	EEF2
TSEN54	1.09603e-11	0.346283	0.291	0.114	3.69297e-07	2	TSEN54
MAN1A2	1.16888e-11	0.327088	0.347	0.149	3.93844e-07	2	MAN1A2
TACC1	1.34402e-11	0.488178	0.693	0.47	4.52854e-07	2	TACC1
RPS17	1.44165e-11	0.358206	0.92	0.86	4.85748e-07	2	RPS17
R3HDM1	1.48116e-11	0.360422	0.302	0.123	4.99062e-07	2	R3HDM1
NSMCE3	1.58803e-11	0.379182	0.342	0.154	5.3507e-07	2	NSMCE3
HNRNPA3	1.75037e-11	0.493549	0.824	0.711	5.89771e-07	2	HNRNPA3
ADH5	1.81291e-11	0.319154	0.417	0.2	6.10843e-07	2	ADH5
CHD3	1.82947e-11	0.369292	0.307	0.127	6.16421e-07	2	CHD3
TNRC6B	1.83528e-11	0.398088	0.548	0.31	6.18381e-07	2	TNRC6B
CHD9	1.83658e-11	0.538335	0.548	0.329	6.18816e-07	2	CHD9
PI4KA	1.84451e-11	0.417412	0.372	0.182	6.2149e-07	2	PI4KA
HERC2	1.88927e-11	0.257906	0.251	0.088	6.3657e-07	2	HERC2
MLXIP	2.09226e-11	0.37456	0.286	0.115	7.04967e-07	2	MLXIP
SRSF10	2.19985e-11	0.410522	0.759	0.515	7.41219e-07	2	SRSF10
COX7A2L	2.49281e-11	0.462075	0.764	0.599	8.39928e-07	2	COX7A2L
TM9SF3	2.73513e-11	0.416945	0.392	0.188	9.21575e-07	2	TM9SF3
C11orf31	3.21184e-11	0.446773	0.854	0.735	1.0822e-06	2	C11orf31
LTB	3.24115e-11	0.965375	0.693	0.551	1.09207e-06	2	LTB
RPL27A	3.24881e-11	0.407236	0.96	0.9	1.09465e-06	2	RPL27A
ERGIC2	3.64812e-11	0.335	0.347	0.152	1.2292e-06	2	ERGIC2
SRPRA	3.81913e-11	0.434008	0.462	0.247	1.28682e-06	2	SRPRA
PCNX	3.98139e-11	0.364099	0.281	0.11	1.34149e-06	2	PCNX
RBM6	4.12053e-11	0.449846	0.472	0.261	1.38837e-06	2	RBM6
SLC35E2B	4.12729e-11	0.349353	0.261	0.099	1.39065e-06	2	SLC35E2B
HEXB	4.80175e-11	0.408807	0.497	0.271	1.6179e-06	2	HEXB
SHTN1	5.40801e-11	0.32403	0.286	0.117	1.82218e-06	2	SHTN1
FBXW11	5.58967e-11	0.342713	0.296	0.123	1.88339e-06	2	FBXW11
H2AFV	5.62196e-11	0.452593	0.764	0.572	1.89426e-06	2	H2AFV
INPP4A	7.51531e-11	0.395151	0.457	0.251	2.53221e-06	2	INPP4A
LSM5	7.55514e-11	0.406804	0.568	0.351	2.54563e-06	2	LSM5
MEF2C	7.73717e-11	0.485472	0.759	0.528	2.60696e-06	2	MEF2C
PTPMT1	7.82591e-11	0.350246	0.447	0.236	2.63686e-06	2	PTPMT1
MAP3K2	8.3911e-11	0.426345	0.533	0.305	2.8273e-06	2	MAP3K2
TMEM242	9.2712e-11	0.338466	0.296	0.124	3.12384e-06	2	TMEM242
CDC42SE2	9.64067e-11	0.415886	0.508	0.286	3.24833e-06	2	CDC42SE2
NCL	1.05166e-10	0.43315	0.844	0.709	3.54345e-06	2	NCL
SRSF8	1.19972e-10	0.319262	0.296	0.124	4.04235e-06	2	SRSF8
CLASP2	1.20466e-10	0.310134	0.312	0.134	4.05897e-06	2	CLASP2
ELMO1	1.38489e-10	0.324772	0.397	0.196	4.66625e-06	2	ELMO1
DDX17	1.43423e-10	0.554674	0.774	0.568	4.83249e-06	2	DDX17
ARHGAP15	1.59016e-10	0.373945	0.477	0.258	5.35787e-06	2	ARHGAP15
THUMPD3-AS1	1.7329e-10	0.383071	0.362	0.174	5.83882e-06	2	THUMPD3-AS1
MPG	1.74881e-10	0.361107	0.533	0.315	5.89245e-06	2	MPG
CLPP	2.08439e-10	0.322134	0.427	0.22	7.02315e-06	2	CLPP
UBE2J1	2.11393e-10	0.450846	0.859	0.703	7.12269e-06	2	UBE2J1
ARHGAP17	2.23573e-10	0.382192	0.467	0.263	7.53308e-06	2	ARHGAP17
ARHGEF7	2.23599e-10	0.343758	0.322	0.142	7.53394e-06	2	ARHGEF7
SLC30A5	2.40805e-10	0.314182	0.332	0.153	8.11369e-06	2	SLC30A5
TIA1	2.43476e-10	0.2745	0.322	0.141	8.20367e-06	2	TIA1
ZNF326	2.43712e-10	0.41114	0.357	0.166	8.21162e-06	2	ZNF326
NUP62	2.61126e-10	0.290178	0.337	0.151	8.79837e-06	2	NUP62
TMEM248	2.62701e-10	0.37794	0.477	0.271	8.85143e-06	2	TMEM248
MAP4K4	2.69195e-10	0.472352	0.447	0.235	9.07025e-06	2	MAP4K4
NIN	2.70007e-10	0.43389	0.618	0.407	9.09762e-06	2	NIN
NUDCD2	2.91407e-10	0.308661	0.387	0.188	9.81868e-06	2	NUDCD2
ESD	2.95539e-10	0.343016	0.583	0.35	9.95789e-06	2	ESD
HNRNPL	3.47692e-10	0.325629	0.744	0.508	1.17151e-05	2	HNRNPL
HDAC2	3.50958e-10	0.375626	0.477	0.266	1.18252e-05	2	HDAC2
ARID1B	3.78216e-10	0.350515	0.332	0.154	1.27436e-05	2	ARID1B
GTPBP6	3.80583e-10	0.260085	0.372	0.175	1.28234e-05	2	GTPBP6
ALG5	4.30252e-10	0.296118	0.392	0.193	1.44969e-05	2	ALG5
2023-03-02	4.40075e-10	0.36411	0.543	0.32	1.48279e-05	2	2023-03-02
NDUFB11	4.55975e-10	0.343752	0.879	0.744	1.53636e-05	2	NDUFB11
MALAT1	4.61832e-10	0.445807	1	0.994	1.5561e-05	2	MALAT1
RPS20	4.94948e-10	0.377935	0.93	0.866	1.66768e-05	2	RPS20
TOMM5	5.1864e-10	0.313567	0.648	0.413	1.7475e-05	2	TOMM5
TMEM208	5.2738e-10	0.353964	0.487	0.28	1.77696e-05	2	TMEM208
GTF2A2	5.6429e-10	0.368485	0.653	0.45	1.90132e-05	2	GTF2A2
ACYP2	5.77403e-10	0.320188	0.337	0.159	1.9455e-05	2	ACYP2
PIM31	6.80443e-10	0.419295	0.698	0.454	2.29268e-05	2	PIM3
STARD7	7.09559e-10	0.354598	0.553	0.332	2.39079e-05	2	STARD7
ACADVL	7.61364e-10	0.405336	0.578	0.386	2.56534e-05	2	ACADVL
MED30	7.81684e-10	0.326074	0.487	0.272	2.6338e-05	2	MED30
GLRX5	8.14807e-10	0.383248	0.422	0.228	2.74541e-05	2	GLRX5
COQ4	8.1529e-10	0.289447	0.382	0.189	2.74704e-05	2	COQ4
SUMO3	8.2636e-10	0.382341	0.683	0.479	2.78434e-05	2	SUMO3
NUMA1	8.88578e-10	0.389909	0.387	0.198	2.99397e-05	2	NUMA1
SSR3	8.90204e-10	0.458409	0.739	0.594	2.99945e-05	2	SSR3
GMCL1	9.07512e-10	0.272409	0.251	0.098	3.05777e-05	2	GMCL1
TTC7A	9.66372e-10	0.3453	0.327	0.149	3.25609e-05	2	TTC7A
INTS10	9.67306e-10	0.362461	0.407	0.218	3.25924e-05	2	INTS10
UBE2G2	1.00565e-09	0.343801	0.467	0.255	3.38843e-05	2	UBE2G2
ENTPD4	1.07436e-09	0.278535	0.322	0.144	3.61994e-05	2	ENTPD4
BTF3	1.21606e-09	0.288251	0.975	0.931	4.09738e-05	2	BTF3
UBTF	1.25323e-09	0.332578	0.327	0.159	4.22264e-05	2	UBTF
GRASP	1.43725e-09	0.314323	0.357	0.176	4.84268e-05	2	GRASP
NR4A3	1.44438e-09	0.444412	0.296	0.134	4.8667e-05	2	NR4A3
KRI1	1.51804e-09	0.330876	0.266	0.114	5.11488e-05	2	KRI1
FNBP4	1.57961e-09	0.364881	0.598	0.393	5.32235e-05	2	FNBP4
SMARCE1	1.58655e-09	0.296986	0.462	0.26	5.34572e-05	2	SMARCE1
DDAH2	1.74196e-09	0.399454	0.573	0.356	5.86937e-05	2	DDAH2
ERGIC3	1.95558e-09	0.34301	0.764	0.578	6.58913e-05	2	ERGIC3
TMCO1	1.96875e-09	0.36781	0.608	0.388	6.63351e-05	2	TMCO1
SEC62	1.9885e-09	0.4048	0.724	0.563	6.70007e-05	2	SEC62
ARL6IP6	2.04768e-09	0.343102	0.347	0.17	6.89947e-05	2	ARL6IP6
ACSL3	2.26519e-09	0.298799	0.307	0.141	7.63232e-05	2	ACSL3
FUS	2.44548e-09	0.405072	0.854	0.676	8.23979e-05	2	FUS
UBE2S	2.45589e-09	0.333836	0.352	0.17	8.27487e-05	2	UBE2S
USP22	2.64454e-09	0.343944	0.372	0.181	8.91053e-05	2	USP22
COMMD3	2.726e-09	0.273018	0.332	0.154	9.18499e-05	2	COMMD3
SCAF11	2.80992e-09	0.405277	0.739	0.565	9.46775e-05	2	SCAF11
LENG8	2.82685e-09	0.358204	0.588	0.38	9.5248e-05	2	LENG8
C17orf89	2.88513e-09	0.326809	0.447	0.25	9.72116e-05	2	C17orf89
SCARB2	3.20269e-09	0.411646	0.513	0.313	0.000107912	2	SCARB2
YWHAG	3.34588e-09	0.309784	0.382	0.196	0.000112736	2	YWHAG
TOMM20	3.80305e-09	0.349244	0.784	0.636	0.00012814	2	TOMM20
SREK1	3.84923e-09	0.359073	0.407	0.222	0.000129696	2	SREK1
TGFBR2	3.85343e-09	0.427196	0.618	0.43	0.000129837	2	TGFBR2
ZRANB2	4.06312e-09	0.449574	0.492	0.293	0.000136903	2	ZRANB2
POLR2L	4.2929e-09	0.380416	0.809	0.651	0.000144645	2	POLR2L
ANAPC5	4.53793e-09	0.334165	0.523	0.326	0.000152901	2	ANAPC5
HDAC9	5.09057e-09	0.254663	0.342	0.162	0.000171522	2	HDAC9
GTF2IRD2B	6.11101e-09	0.315794	0.256	0.112	0.000205904	2	GTF2IRD2B
LARS	6.47976e-09	0.364053	0.382	0.197	0.000218329	2	LARS
DUT	6.59393e-09	0.359218	0.648	0.428	0.000222176	2	DUT
LAGE3	6.92958e-09	0.293604	0.467	0.262	0.000233485	2	LAGE3
DCTN4	7.95231e-09	0.265867	0.392	0.204	0.000267945	2	DCTN4
CARHSP1	8.60401e-09	0.271587	0.422	0.225	0.000289904	2	CARHSP1
ISCU	8.78424e-09	0.411295	0.784	0.593	0.000295976	2	ISCU
SNX9	8.81733e-09	0.343541	0.593	0.373	0.000297091	2	SNX9
NMT1	8.93501e-09	0.366685	0.337	0.169	0.000301056	2	NMT1
CDC37	9.63093e-09	0.341549	0.839	0.642	0.000324505	2	CDC37
UROD	1.02045e-08	0.266704	0.357	0.178	0.00034383	2	UROD
COPE	1.03609e-08	0.327033	0.869	0.759	0.000349099	2	COPE
CEBPZOS	1.05936e-08	0.318603	0.317	0.157	0.00035694	2	CEBPZOS
CYBA	1.06329e-08	0.27243	0.985	0.981	0.000358263	2	CYBA
NDUFB4	1.09385e-08	0.27997	0.869	0.729	0.000368562	2	NDUFB4
APH1A	1.09839e-08	0.392374	0.643	0.48	0.000370093	2	APH1A
RPN1	1.14545e-08	0.366157	0.764	0.583	0.000385947	2	RPN1
QDPR	1.19753e-08	0.286904	0.397	0.213	0.000403497	2	QDPR
USP7	1.19997e-08	0.391898	0.347	0.18	0.000404317	2	USP7
TSTD1	1.20615e-08	0.297472	0.503	0.293	0.000406402	2	TSTD1
SETD5	1.27798e-08	0.405136	0.347	0.174	0.000430603	2	SETD5
PPM1G	1.30891e-08	0.451926	0.623	0.458	0.000441023	2	PPM1G
RERE	1.39288e-08	0.308349	0.407	0.226	0.000469319	2	RERE
NOTCH4	1.43894e-08	0.281038	0.256	0.114	0.000484836	2	NOTCH4
SBDS	1.50024e-08	0.348997	0.432	0.251	0.000505492	2	SBDS
ADI1	1.69485e-08	0.384001	0.588	0.394	0.000571062	2	ADI1
RALGAPA1	1.73111e-08	0.398139	0.302	0.144	0.000583282	2	RALGAPA1
IL16	1.77299e-08	0.360371	0.563	0.354	0.000597393	2	IL16
ANKRD11	1.86676e-08	0.444391	0.548	0.369	0.000628985	2	ANKRD11
MED10	1.99951e-08	0.314907	0.638	0.43	0.000673715	2	MED10
PHF14	2.05576e-08	0.359007	0.402	0.223	0.000692667	2	PHF14
ARID3A	2.12428e-08	0.352888	0.387	0.207	0.000715754	2	ARID3A
MESDC2	2.1337e-08	0.270728	0.387	0.199	0.000718929	2	MESDC2
TRIM44	2.21849e-08	0.278153	0.573	0.345	0.000747499	2	TRIM44
RBM39	2.35679e-08	0.382472	0.879	0.76	0.000794097	2	RBM39
DNAJA1	2.52571e-08	0.357665	0.864	0.697	0.000851012	2	DNAJA1
EP400	2.57248e-08	0.257743	0.266	0.118	0.00086677	2	EP400
AKR7A2	2.6432e-08	0.268913	0.437	0.246	0.0008906	2	AKR7A2
MRPL34	2.73617e-08	0.303729	0.503	0.308	0.000921924	2	MRPL34
BAG1	2.86161e-08	0.370924	0.683	0.513	0.000964192	2	BAG1
FPGS	3.16356e-08	0.28881	0.357	0.187	0.00106593	2	FPGS
SRP72	3.29663e-08	0.329622	0.613	0.422	0.00111077	2	SRP72
MRPL51	3.32406e-08	0.297543	0.598	0.388	0.00112001	2	MRPL51
SNX3	3.61899e-08	0.352073	0.905	0.84	0.00121938	2	SNX3
NAPA	3.62306e-08	0.352796	0.839	0.675	0.00122076	2	NAPA
S100A81	3.67183e-08	0.253313	0.432	0.662	0.00123719	2	S100A8
AKNA	3.67313e-08	0.343631	0.503	0.301	0.00123763	2	AKNA
SEC13	3.99444e-08	0.350438	0.613	0.448	0.00134589	2	SEC13
ZMYM2	4.08118e-08	0.316097	0.437	0.256	0.00137511	2	ZMYM2
ANKRD10	4.11233e-08	0.306617	0.497	0.304	0.00138561	2	ANKRD10
ZNF791	4.14818e-08	0.306896	0.256	0.115	0.00139769	2	ZNF791
CYTH4	4.18374e-08	0.404334	0.693	0.515	0.00140967	2	CYTH4
SRSF1	4.97485e-08	0.263933	0.397	0.22	0.00167623	2	SRSF1
DARS	5.16056e-08	0.391337	0.432	0.26	0.0017388	2	DARS
SAMHD1	5.5578e-08	0.414941	0.91	0.819	0.00187265	2	SAMHD1
ELL	5.82923e-08	0.276394	0.261	0.12	0.0019641	2	ELL
DMXL1	6.08019e-08	0.28318	0.307	0.154	0.00204866	2	DMXL1
SNRNP70	6.23832e-08	0.308153	0.593	0.393	0.00210194	2	SNRNP70
HLA-DQA2	6.97966e-08	0.334406	0.352	0.185	0.00235173	2	HLA-DQA2
PCM1	7.32443e-08	0.362885	0.482	0.297	0.0024679	2	PCM1
CCNL11	7.45851e-08	0.314938	0.874	0.678	0.00251307	2	CCNL1
NIPA2	8.01061e-08	0.284107	0.392	0.211	0.0026991	2	NIPA2
FKBP3	8.21521e-08	0.288024	0.402	0.227	0.00276803	2	FKBP3
CRELD2	8.45539e-08	0.294392	0.266	0.124	0.00284896	2	CRELD2
CD7	8.48796e-08	0.3394	0.256	0.118	0.00285993	2	CD7
PBRM1	8.49711e-08	0.320016	0.422	0.243	0.00286302	2	PBRM1
KCTD20	8.89541e-08	0.279883	0.362	0.193	0.00299722	2	KCTD20
VDAC3	9.22583e-08	0.315156	0.578	0.394	0.00310855	2	VDAC3
ACADM	9.23067e-08	0.254824	0.291	0.143	0.00311018	2	ACADM
RPAIN	9.62781e-08	0.321537	0.392	0.227	0.003244	2	RPAIN
NUS1	9.81754e-08	0.280795	0.342	0.183	0.00330792	2	NUS1
RPL36AL	1.0273e-07	0.254924	0.945	0.916	0.00346137	2	RPL36AL
ISG20	1.04254e-07	0.320555	0.487	0.29	0.00351273	2	ISG20
NASP	1.09565e-07	0.293028	0.432	0.251	0.00369169	2	NASP
EIF1AX	1.22594e-07	0.397322	0.643	0.474	0.00413068	2	EIF1AX
ARMC10	1.3495e-07	0.306788	0.347	0.186	0.004547	2	ARMC10
G6PC3	1.43188e-07	0.253114	0.322	0.166	0.00482459	2	G6PC3
CDC16	1.46278e-07	0.292509	0.312	0.157	0.00492871	2	CDC16
ZC3H11A	1.47295e-07	0.272781	0.342	0.178	0.00496296	2	ZC3H11A
YLPM1	1.49911e-07	0.284282	0.276	0.133	0.00505109	2	YLPM1
HNRNPM	1.51934e-07	0.350841	0.704	0.505	0.00511928	2	HNRNPM
DTNBP1	1.52408e-07	0.28382	0.362	0.202	0.00513523	2	DTNBP1
TMED4	1.74283e-07	0.301839	0.462	0.287	0.00587228	2	TMED4
OS9	1.79175e-07	0.346617	0.678	0.492	0.00603713	2	OS9
RANBP1	1.8179e-07	0.329207	0.543	0.373	0.00612524	2	RANBP1
MIIP	1.822e-07	0.347362	0.563	0.381	0.00613904	2	MIIP
SUSD1	1.893e-07	0.405079	0.296	0.156	0.00637829	2	SUSD1
ARGLU1	1.94712e-07	0.42391	0.688	0.543	0.00656063	2	ARGLU1
IL6ST	1.97302e-07	0.321931	0.286	0.143	0.00664789	2	IL6ST
ZNF207	2.01687e-07	0.284141	0.714	0.494	0.00679566	2	ZNF207
ATXN10	2.04192e-07	0.319263	0.503	0.329	0.00688004	2	ATXN10
SERTAD1	2.04625e-07	0.582797	0.528	0.369	0.00689464	2	SERTAD1
TAP1	2.05325e-07	0.321185	0.558	0.377	0.00691823	2	TAP1
ACP5	2.15868e-07	0.252177	0.307	0.156	0.00727346	2	ACP5
ANAPC11	2.38315e-07	0.331309	0.789	0.668	0.0080298	2	ANAPC11
TRA2A	2.45106e-07	0.354227	0.477	0.305	0.00825862	2	TRA2A
BST2	2.60144e-07	0.425724	0.854	0.76	0.00876528	2	BST2
LAP3	2.64665e-07	0.307138	0.673	0.473	0.00891762	2	LAP3
GINM1	2.68077e-07	0.305944	0.402	0.244	0.00903258	2	GINM1
VAMP2	2.69788e-07	0.339734	0.548	0.375	0.00909024	2	VAMP2
TMEM141	2.8427e-07	0.361165	0.503	0.332	0.00957821	2	TMEM141
DNAJC3	2.96273e-07	0.312719	0.432	0.266	0.00998261	2	DNAJC3
TMEM14C	3.02071e-07	0.30606	0.663	0.464	0.010178	2	TMEM14C
PNPLA2	3.11513e-07	0.329477	0.588	0.433	0.0104961	2	PNPLA2
SRSF11	3.16615e-07	0.388203	0.729	0.563	0.010668	2	SRSF11
ERH	3.30834e-07	0.288949	0.794	0.654	0.0111471	2	ERH
RBM25	3.35527e-07	0.416164	0.698	0.541	0.0113052	2	RBM25
PRPF38B	3.61712e-07	0.404237	0.538	0.354	0.0121875	2	PRPF38B
PSMD7	3.82162e-07	0.382983	0.673	0.513	0.0128766	2	PSMD7
CCDC57	4.26022e-07	0.314206	0.457	0.28	0.0143544	2	CCDC57
SRSF3	4.31858e-07	0.324898	0.839	0.708	0.014551	2	SRSF3
PSMD5-AS1	4.38157e-07	0.251988	0.322	0.165	0.0147633	2	PSMD5-AS1
OSBPL9	4.66181e-07	0.268483	0.276	0.139	0.0157075	2	OSBPL9
ARPP19	4.69886e-07	0.265213	0.372	0.204	0.0158324	2	ARPP19
CCT2	4.87723e-07	0.283874	0.523	0.356	0.0164333	2	CCT2
VCP	4.91164e-07	0.341428	0.613	0.448	0.0165493	2	VCP
ARF3	5.34779e-07	0.295274	0.492	0.324	0.0180189	2	ARF3
MYCBP	6.27121e-07	0.278522	0.397	0.239	0.0211302	2	MYCBP
RNF138	6.38106e-07	0.300253	0.472	0.305	0.0215003	2	RNF138
RNF115	6.66913e-07	0.269002	0.312	0.167	0.022471	2	RNF115
UBE2E2	6.70689e-07	0.29525	0.487	0.303	0.0225982	2	UBE2E2
KPNA2	6.90618e-07	0.274183	0.281	0.143	0.0232697	2	KPNA2
IFRD1	7.24376e-07	0.505746	0.457	0.296	0.0244071	2	IFRD1
EIF3F	7.68175e-07	0.27102	0.899	0.871	0.0258829	2	EIF3F
GCC2	8.01929e-07	0.325725	0.447	0.281	0.0270202	2	GCC2
ECHDC1	8.20299e-07	0.300487	0.487	0.314	0.0276392	2	ECHDC1
UBE2V1	8.27257e-07	0.270379	0.613	0.417	0.0278736	2	UBE2V1
EIF3M	8.43858e-07	0.327995	0.759	0.633	0.028433	2	EIF3M
DNM2	8.50439e-07	0.283004	0.543	0.361	0.0286547	2	DNM2
SAP30BP	8.67169e-07	0.264926	0.568	0.378	0.0292184	2	SAP30BP
CCDC91	1.02861e-06	0.278786	0.352	0.2	0.034658	2	CCDC91
GOLGA4	1.10523e-06	0.357679	0.417	0.256	0.0372395	2	GOLGA4
NDUFV1	1.17641e-06	0.26807	0.588	0.401	0.039638	2	NDUFV1
CCT7	1.18392e-06	0.281779	0.578	0.424	0.039891	2	CCT7
MIA3	1.18462e-06	0.391103	0.387	0.226	0.0399147	2	MIA3
SNRNP27	1.19554e-06	0.251456	0.332	0.183	0.0402825	2	SNRNP27
TDG	1.27686e-06	0.28035	0.322	0.175	0.0430226	2	TDG
CAND1	1.34493e-06	0.276407	0.271	0.135	0.045316	2	CAND1
POGZ	1.3578e-06	0.362959	0.312	0.172	0.0457497	2	POGZ
C11orf58	1.36138e-06	0.336088	0.769	0.643	0.0458704	2	C11orf58
PWP1	1.44461e-06	0.277669	0.367	0.215	0.0486748	2	PWP1
YTHDF2	1.47403e-06	0.257059	0.477	0.31	0.0496658	2	YTHDF2
DTX2	1.51143e-06	0.276162	0.251	0.128	0.0509262	2	DTX2
CCAR1	1.53202e-06	0.303153	0.387	0.237	0.05162	2	CCAR1
YIF1B	1.56209e-06	0.275307	0.442	0.271	0.0526329	2	YIF1B
WDFY2	1.56778e-06	0.270121	0.427	0.262	0.0528248	2	WDFY2
SECISBP2	1.68232e-06	0.258569	0.462	0.289	0.0566839	2	SECISBP2
CAMTA1	1.75715e-06	0.305108	0.432	0.279	0.0592053	2	CAMTA1
CMPK1	1.85544e-06	0.28042	0.503	0.332	0.0625171	2	CMPK1
LSM2	1.87208e-06	0.310253	0.417	0.26	0.0630778	2	LSM2
PSMA1	1.97349e-06	0.286191	0.668	0.511	0.0664946	2	PSMA1
STX7	2.00741e-06	0.355446	0.598	0.442	0.0676376	2	STX7
CHD2	2.23759e-06	0.30275	0.462	0.297	0.0753933	2	CHD2
EBLN3	2.24703e-06	0.283218	0.347	0.198	0.0757113	2	EBLN3
SNRPA	2.24831e-06	0.325462	0.497	0.335	0.0757547	2	SNRPA
SMIM10L1	2.2958e-06	0.301539	0.276	0.149	0.0773546	2	SMIM10L1
HSPA1B	2.31879e-06	1.24651	0.487	0.393	0.0781294	2	HSPA1B
TNPO1	2.334e-06	0.273901	0.266	0.135	0.0786417	2	TNPO1
RPA2	2.70791e-06	0.271816	0.372	0.22	0.0912402	2	RPA2
CSDE1	2.77629e-06	0.250171	0.864	0.706	0.0935444	2	CSDE1
TMED3	2.81392e-06	0.259334	0.442	0.287	0.0948121	2	TMED3
TBC1D9B	2.83532e-06	0.324387	0.327	0.184	0.0955332	2	TBC1D9B
VPS51	2.85426e-06	0.25867	0.457	0.287	0.0961715	2	VPS51
EIF4EBP3	2.90656e-06	0.254531	0.296	0.162	0.0979337	2	EIF4EBP3
TECR	2.93051e-06	0.306755	0.538	0.368	0.0987406	2	TECR
SF1	3.28118e-06	0.310703	0.824	0.711	0.110556	2	SF1
CLASRP	3.70725e-06	0.288609	0.392	0.237	0.124912	2	CLASRP
ANKLE2	3.95601e-06	0.285998	0.352	0.208	0.133294	2	ANKLE2
MFF	4.02524e-06	0.252774	0.482	0.313	0.135626	2	MFF
NDUFV2	4.20384e-06	0.335339	0.794	0.648	0.141644	2	NDUFV2
MALT1	4.31174e-06	0.371515	0.422	0.278	0.14528	2	MALT1
COPB1	4.5758e-06	0.328906	0.392	0.244	0.154177	2	COPB1
BCLAF1	4.73918e-06	0.299273	0.688	0.524	0.159682	2	BCLAF1
TTC39C	5.02577e-06	0.267137	0.352	0.214	0.169338	2	TTC39C
BBX	5.34987e-06	0.310658	0.427	0.271	0.180259	2	BBX
SERINC3	5.45164e-06	0.296635	0.508	0.357	0.183688	2	SERINC3
EMC7	5.83815e-06	0.284635	0.538	0.383	0.196711	2	EMC7
FBXW5	5.95289e-06	0.306833	0.503	0.356	0.200577	2	FBXW5
ANAPC15	6.03578e-06	0.26078	0.412	0.262	0.203369	2	ANAPC15
FAM96B	6.18653e-06	0.263728	0.729	0.605	0.208449	2	FAM96B
DYNLL1	6.58592e-06	0.314745	0.824	0.716	0.221906	2	DYNLL1
MFSD12	6.59566e-06	0.291997	0.342	0.199	0.222234	2	MFSD12
RPS6KA3	6.9318e-06	0.253695	0.337	0.198	0.23356	2	RPS6KA3
EIF2S2	7.55564e-06	0.259507	0.658	0.477	0.25458	2	EIF2S2
TAPBP	8.59357e-06	0.318266	0.724	0.607	0.289552	2	TAPBP
ATP5A1	9.11787e-06	0.320338	0.794	0.695	0.307217	2	ATP5A1
PSENEN	9.49848e-06	0.324266	0.528	0.364	0.320042	2	PSENEN
DNAJC1	1.07313e-05	0.290081	0.518	0.349	0.361582	2	DNAJC1
SH2B3	1.07564e-05	0.312594	0.613	0.452	0.362426	2	SH2B3
MAT2A	1.20531e-05	0.280968	0.447	0.299	0.406116	2	MAT2A
CAPRIN1	1.24651e-05	0.278583	0.497	0.344	0.419998	2	CAPRIN1
SLC3A2	1.26471e-05	0.313882	0.618	0.474	0.426132	2	SLC3A2
XPA	1.3746e-05	0.259761	0.322	0.188	0.463159	2	XPA
EIF4B	1.39022e-05	0.268172	0.769	0.641	0.468421	2	EIF4B
SEC31A	1.45167e-05	0.31939	0.492	0.359	0.489127	2	SEC31A
IFI16	1.56943e-05	0.283821	0.623	0.487	0.528804	2	IFI16
MAPRE2	1.60088e-05	0.258774	0.437	0.29	0.539402	2	MAPRE2
KDM5A	1.61154e-05	0.280396	0.482	0.323	0.542992	2	KDM5A
PDS5A	1.65319e-05	0.276034	0.352	0.215	0.557027	2	PDS5A
TLK1	1.73604e-05	0.251462	0.281	0.162	0.584942	2	TLK1
USP36	1.7596e-05	0.270997	0.317	0.189	0.592879	2	USP36
MRPS15	1.82043e-05	0.256715	0.497	0.339	0.613376	2	MRPS15
ITCH	1.97043e-05	0.300999	0.342	0.209	0.663917	2	ITCH
ZNF292	1.97485e-05	0.264258	0.417	0.271	0.665405	2	ZNF292
HSP90AA11	2.0363e-05	0.662691	0.95	0.929	0.686111	2	HSP90AA1
GPAA1	2.11821e-05	0.264279	0.402	0.263	0.713709	2	GPAA1
RNMT	2.40678e-05	0.325925	0.452	0.295	0.810939	2	RNMT
CYFIP2	2.65358e-05	0.325841	0.583	0.441	0.894097	2	CYFIP2
ADD3	2.69298e-05	0.315251	0.497	0.353	0.907372	2	ADD3
PTBP3	2.71203e-05	0.338136	0.578	0.442	0.913791	2	PTBP3
XIST	2.8368e-05	0.331345	0.709	0.554	0.95583	2	XIST
ATAD2B	2.92155e-05	0.271647	0.271	0.156	0.984389	2	ATAD2B
TMEM59	3.02148e-05	0.263488	0.839	0.742	1	2	TMEM59
SNX29	3.28297e-05	0.251863	0.256	0.142	1	2	SNX29
SCAMP2	4.15116e-05	0.258644	0.603	0.435	1	2	SCAMP2
ILF3	4.9909e-05	0.268032	0.528	0.356	1	2	ILF3
URI1	6.093e-05	0.271641	0.281	0.162	1	2	URI1
POLR2J3	6.12644e-05	0.284657	0.377	0.239	1	2	POLR2J3
TROVE2	6.2059e-05	0.269645	0.382	0.256	1	2	TROVE2
DR1	6.38835e-05	0.250985	0.387	0.259	1	2	DR1
SNRNP200	6.44511e-05	0.291848	0.402	0.265	1	2	SNRNP200
STRAP	6.65637e-05	0.29518	0.492	0.355	1	2	STRAP
SENP6	7.70925e-05	0.319039	0.477	0.334	1	2	SENP6
RAN	8.02163e-05	0.263514	0.824	0.78	1	2	RAN
EIF5	9.06084e-05	0.289204	0.899	0.773	1	2	EIF5
TTC17	0.000105279	0.307635	0.442	0.32	1	2	TTC17
PLEK1	0.000107535	0.293649	0.905	0.827	1	2	PLEK
U2AF1	0.000107776	0.28385	0.497	0.347	1	2	U2AF1
STT3B	0.000117479	0.256236	0.447	0.307	1	2	STT3B
DIP2A	0.000121425	0.257397	0.261	0.152	1	2	DIP2A
HMGB2	0.00013016	0.262341	0.503	0.37	1	2	HMGB2
MAP3K8	0.000132642	0.285624	0.789	0.654	1	2	MAP3K8
MICAL1	0.000141088	0.263602	0.508	0.36	1	2	MICAL1
DBNL	0.0001493	0.268776	0.779	0.662	1	2	DBNL
CPT1A	0.000168593	0.269991	0.312	0.196	1	2	CPT1A
C18orf8	0.000196592	0.269032	0.427	0.287	1	2	C18orf8
CYSTM1	0.000200289	0.274232	0.377	0.266	1	2	CYSTM1
BIRC6	0.000201116	0.264249	0.457	0.324	1	2	BIRC6
ARF4	0.000202658	0.285947	0.513	0.386	1	2	ARF4
SLC1A5	0.000209963	0.334396	0.387	0.265	1	2	SLC1A5
ADPGK	0.000239688	0.274814	0.558	0.407	1	2	ADPGK
IDS	0.000244491	0.271963	0.603	0.478	1	2	IDS
MRPS6	0.000253818	0.278868	0.427	0.315	1	2	MRPS6
IRF2BPL	0.000412145	0.264633	0.317	0.209	1	2	IRF2BPL
RSRP1	0.0004203	0.282268	0.794	0.659	1	2	RSRP1
USP48	0.000427655	0.259792	0.266	0.168	1	2	USP48
HSPD1	0.000550286	0.252679	0.618	0.529	1	2	HSPD1
PGD	0.000620999	0.254766	0.638	0.534	1	2	PGD
POLR2A	0.000893187	0.292379	0.487	0.373	1	2	POLR2A
MGEA5	0.00258484	0.279918	0.467	0.355	1	2	MGEA5
HNRNPU	0.0027804	0.265363	0.804	0.686	1	2	HNRNPU
CCT8	0.00307711	0.277332	0.608	0.537	1	2	CCT8
EIF5B	0.00480537	0.284409	0.387	0.302	1	2	EIF5B
GADD45B1	0.00733771	0.519047	0.673	0.621	1	2	GADD45B
PIK3CD	0.00967692	0.281422	0.352	0.265	1	2	PIK3CD
CD247	1.0381e-137	1.28726	0.688	0.025	3.49776e-133	3	CD247
IL32	5.3786e-128	2.52223	0.835	0.067	1.81227e-123	3	IL32
SKAP1	1.17495e-127	0.900222	0.578	0.015	3.95887e-123	3	SKAP1
GZMM	7.3661e-127	1.36168	0.633	0.024	2.48193e-122	3	GZMM
CD3E	6.04326e-125	2.08947	0.817	0.066	2.03622e-120	3	CD3E
GZMA	2.31349e-115	1.88914	0.633	0.031	7.79508e-111	3	GZMA
TRBC2	5.21506e-109	1.18231	0.615	0.031	1.75716e-104	3	TRBC2
LCK	1.88948e-104	0.896511	0.587	0.029	6.3664e-100	3	LCK
CD3D	4.831e-103	1.33641	0.615	0.036	1.62776e-98	3	CD3D
PRF1	4.64089e-101	1.66913	0.514	0.019	1.5637e-96	3	PRF1
CTSW	1.88761e-100	1.73119	0.67	0.05	6.36011e-96	3	CTSW
SPOCK2	1.91352e-100	0.954187	0.541	0.023	6.44742e-96	3	SPOCK2
FGFBP2	2.54353e-99	1.57302	0.514	0.021	8.57016e-95	3	FGFBP2
PRKCH	1.71794e-97	0.842432	0.495	0.019	5.78841e-93	3	PRKCH
ZAP70	3.29021e-97	0.628584	0.477	0.015	1.1086e-92	3	ZAP70
CD2	1.2025e-92	0.909463	0.523	0.025	4.05169e-88	3	CD2
IL7R	1.4003e-92	1.7194	0.578	0.037	4.71815e-88	3	IL7R
TRBC1	1.13077e-90	1.16709	0.505	0.024	3.81001e-86	3	TRBC1
CST7	3.58392e-87	1.90645	0.624	0.053	1.20757e-82	3	CST7
CD71	3.80323e-87	1.45688	0.761	0.085	1.28146e-82	3	CD7
KLRD1	4.17428e-87	1.12692	0.431	0.015	1.40648e-82	3	KLRD1
TC2N	1.20474e-85	0.599182	0.385	0.009	4.05926e-81	3	TC2N
CD3G	1.1514e-84	0.876264	0.486	0.025	3.87952e-80	3	CD3G
SAMD3	2.79669e-82	0.563938	0.394	0.012	9.42316e-78	3	SAMD3
CD8A	2.28234e-81	0.943782	0.413	0.015	7.69011e-77	3	CD8A
LINC00861	4.81735e-79	0.693836	0.413	0.016	1.62316e-74	3	LINC00861
IL2RB	6.77861e-76	0.467126	0.303	0.004	2.28398e-71	3	IL2RB
PTPRCAP1	2.18465e-74	1.52405	0.936	0.164	7.36097e-70	3	PTPRCAP
LEF1	2.39331e-74	0.658684	0.358	0.011	8.064e-70	3	LEF1
ABLIM1	4.98231e-74	0.642237	0.349	0.01	1.67874e-69	3	ABLIM1
CD96	4.0821e-73	0.630697	0.376	0.014	1.37542e-68	3	CD96
PYHIN1	1.26562e-72	0.483908	0.321	0.007	4.26438e-68	3	PYHIN1
CD6	2.53084e-72	0.568431	0.367	0.013	8.52742e-68	3	CD6
HOPX	2.37551e-70	1.12204	0.468	0.032	8.00403e-66	3	HOPX
GZMH	1.3826e-69	1.75689	0.495	0.04	4.65854e-65	3	GZMH
SYNE2	1.48727e-68	0.696639	0.468	0.032	5.0112e-64	3	SYNE2
ITM2A	3.35532e-68	0.748012	0.413	0.023	1.13054e-63	3	ITM2A
TXK	4.08406e-68	0.443125	0.275	0.004	1.37608e-63	3	TXK
CD69	6.68624e-68	1.26296	0.615	0.07	2.25286e-63	3	CD69
RORA	6.8303e-68	0.574825	0.376	0.017	2.3014e-63	3	RORA
CD8B	3.00179e-67	1.03441	0.312	0.008	1.01142e-62	3	CD8B
CAMK4	2.06084e-65	0.553945	0.312	0.009	6.94378e-61	3	CAMK4
SH2D2A	4.56084e-62	0.552128	0.312	0.011	1.53673e-57	3	SH2D2A
TCF7	3.60191e-57	0.603285	0.339	0.018	1.21363e-52	3	TCF7
KLRB1	1.70003e-56	1.22721	0.385	0.027	5.72809e-52	3	KLRB1
ADGRG1	3.05098e-55	0.494014	0.257	0.007	1.028e-50	3	ADGRG1
S1PR1	5.53113e-55	0.453416	0.33	0.018	1.86366e-50	3	S1PR1
BCL11B	1.40498e-54	0.406519	0.284	0.011	4.73395e-50	3	BCL11B
TBX21	1.65481e-54	0.463478	0.284	0.011	5.57572e-50	3	TBX21
FCMR	1.93556e-54	0.599978	0.413	0.034	6.52167e-50	3	FCMR
ETS11	2.37436e-54	0.785611	0.596	0.086	8.00017e-50	3	ETS1
MYBL1	3.56779e-54	0.392054	0.266	0.008	1.20213e-49	3	MYBL1
KLRG1	1.40885e-53	0.621708	0.358	0.024	4.74699e-49	3	KLRG1
MATK	1.4182e-52	0.552421	0.33	0.019	4.77847e-48	3	MATK
GNLY	7.53145e-52	3.38947	0.541	0.083	2.53765e-47	3	GNLY
LAT	1.52672e-50	0.585173	0.459	0.049	5.14414e-46	3	LAT
S1PR5	6.81812e-49	0.470854	0.257	0.01	2.2973e-44	3	S1PR5
ITK	1.31718e-48	0.424163	0.266	0.012	4.43812e-44	3	ITK
LBH	2.81377e-46	0.606575	0.431	0.048	9.4807e-42	3	LBH
OPTN	1.12913e-45	0.497368	0.44	0.05	3.80449e-41	3	OPTN
CDC25B	2.0503e-45	0.498727	0.394	0.039	6.90829e-41	3	CDC25B
RHOH	2.46557e-45	0.633029	0.404	0.042	8.30748e-41	3	RHOH
CCL5	3.21708e-45	2.58451	0.734	0.228	1.08396e-40	3	CCL5
PARP8	3.84933e-45	0.601744	0.532	0.078	1.29699e-40	3	PARP8
SCML4	8.72625e-45	0.374636	0.284	0.017	2.94022e-40	3	SCML4
CLEC2D	1.03437e-43	0.572016	0.431	0.052	3.4852e-39	3	CLEC2D
ITGB7	1.85082e-39	0.477465	0.358	0.038	6.23615e-35	3	ITGB7
2023-09-12	4.25539e-39	0.667019	0.596	0.112	1.43381e-34	3	2023-09-01
OCIAD21	1.32367e-38	0.495841	0.468	0.068	4.45997e-34	3	OCIAD2
NKG7	2.41795e-35	3.13507	0.725	0.297	8.14705e-31	3	NKG7
STAT4	1.08593e-33	0.361646	0.294	0.029	3.65894e-29	3	STAT4
SYTL3	3.97393e-33	0.426694	0.312	0.035	1.33897e-28	3	SYTL3
NFATC2	6.77085e-33	0.446504	0.312	0.036	2.28137e-28	3	NFATC2
ANXA2R	1.1666e-31	0.350204	0.284	0.029	3.93075e-27	3	ANXA2R
BCL2	1.87907e-31	0.434124	0.294	0.032	6.33135e-27	3	BCL2
SPON2	2.63826e-29	1.08829	0.367	0.06	8.88936e-25	3	SPON2
CD991	1.83378e-28	0.8477	0.844	0.307	6.17874e-24	3	CD99
MGAT4A1	1.89737e-28	0.577506	0.532	0.124	6.393e-24	3	MGAT4A
AES1	1.04198e-27	0.922087	0.853	0.395	3.51083e-23	3	AES
SYNE1	3.72575e-26	0.458897	0.44	0.091	1.25536e-21	3	SYNE1
PXN	8.22984e-26	0.39883	0.367	0.065	2.77296e-21	3	PXN
RPS31	1.14667e-25	0.610674	1	0.981	3.8636e-21	3	RPS3
PCED1B1	2.47219e-25	0.357765	0.312	0.048	8.32978e-21	3	PCED1B
MTFP1	2.59302e-25	0.284566	0.257	0.031	8.73693e-21	3	MTFP1
STK17A	1.10115e-24	0.617841	0.596	0.171	3.7102e-20	3	STK17A
DENND2D	2.13287e-24	0.42187	0.321	0.053	7.18649e-20	3	DENND2D
PDE4D	4.64955e-24	0.354267	0.303	0.047	1.56662e-19	3	PDE4D
PTPN4	7.92927e-23	0.389993	0.294	0.047	2.67169e-18	3	PTPN4
KLF12	3.53741e-22	0.391619	0.339	0.063	1.19189e-17	3	KLF12
ACAP11	6.43741e-22	0.522383	0.44	0.108	2.16902e-17	3	ACAP1
ZFP36L21	2.53964e-21	0.877188	0.982	0.81	8.55708e-17	3	ZFP36L2
RNF125	1.83488e-20	0.479733	0.385	0.091	6.18245e-16	3	RNF125
BTG1	2.78871e-20	0.821025	0.991	0.905	9.39628e-16	3	BTG1
RPS271	2.81705e-20	0.520087	1	0.989	9.49176e-16	3	RPS27
SLC2A31	1.90561e-19	0.714697	0.642	0.239	6.42078e-15	3	SLC2A3
P2RY8	5.23697e-19	0.369537	0.376	0.091	1.76455e-14	3	P2RY8
GYPC	7.55341e-19	0.692323	0.679	0.274	2.54505e-14	3	GYPC
ARL4C1	8.60483e-19	0.55642	0.688	0.259	2.89931e-14	3	ARL4C
CMC1	2.91342e-18	0.708516	0.514	0.17	9.81647e-14	3	CMC1
LITAF1	4.02378e-18	0.804742	0.881	0.484	1.35577e-13	3	LITAF
RARRES3	5.49125e-18	0.68287	0.881	0.506	1.85022e-13	3	RARRES3
PDE3B	8.44185e-18	0.430501	0.303	0.065	2.8444e-13	3	PDE3B
SLC38A11	1.18028e-17	0.322018	0.404	0.103	3.97682e-13	3	SLC38A1
EMB1	1.33664e-17	0.365249	0.404	0.107	4.50366e-13	3	EMB
MLLT6	1.3857e-17	0.37085	0.339	0.079	4.66897e-13	3	MLLT6
RPS27A1	1.92523e-17	0.466688	1	0.985	6.48688e-13	3	RPS27A
IL2RG1	1.94405e-17	0.748612	0.798	0.41	6.55029e-13	3	IL2RG
CALM1	1.84664e-16	0.56629	0.991	0.917	6.22209e-12	3	CALM1
IFITM11	1.8951e-16	0.69283	0.991	0.768	6.38535e-12	3	IFITM1
ANXA6	2.55025e-16	0.610663	0.587	0.233	8.59281e-12	3	ANXA6
PARP15	3.98259e-16	0.252738	0.266	0.053	1.3419e-11	3	PARP15
RPSA1	4.44712e-16	0.525736	1	0.954	1.49841e-11	3	RPSA
EVL1	2.74417e-15	0.63916	0.927	0.612	9.24621e-11	3	EVL
BIN11	9.48015e-15	0.335727	0.358	0.099	3.19424e-10	3	BIN1
RPL301	1.15956e-14	0.388778	1	0.992	3.90701e-10	3	RPL30
RPL33	1.76027e-14	0.554338	1	0.957	5.93107e-10	3	RPL3
RPS15A1	3.66924e-14	0.392545	1	0.987	1.23631e-09	3	RPS15A
NOSIP	4.35221e-14	0.665545	0.734	0.364	1.46643e-09	3	NOSIP
BLOC1S4	5.66696e-14	0.380197	0.477	0.162	1.90943e-09	3	BLOC1S4
SNRPN1	5.86455e-14	0.303704	0.55	0.201	1.976e-09	3	SNRPN
RASA3	2.14339e-13	0.414951	0.596	0.234	7.22193e-09	3	RASA3
PPP3CC	2.80588e-13	0.389218	0.468	0.167	9.45412e-09	3	PPP3CC
RPL141	4.78452e-13	0.342108	1	0.985	1.6121e-08	3	RPL14
SOCS1	4.89579e-13	0.311373	0.266	0.066	1.64959e-08	3	SOCS1
PIK3R1	5.00141e-13	0.406568	0.697	0.32	1.68517e-08	3	PIK3R1
RASA2	5.65997e-13	0.363983	0.385	0.124	1.90707e-08	3	RASA2
RPL23A1	6.52422e-13	0.399549	1	0.968	2.19827e-08	3	RPL23A
RPS141	7.10451e-13	0.339615	1	0.987	2.39379e-08	3	RPS14
PRDX2	9.72412e-13	0.289407	0.45	0.149	3.27645e-08	3	PRDX2
C12orf571	1.42641e-12	0.545665	0.872	0.564	4.80615e-08	3	C12orf57
GIMAP7	1.44087e-12	0.340328	0.697	0.3	4.85488e-08	3	GIMAP7
FYN	1.46871e-12	0.488926	0.587	0.268	4.94866e-08	3	FYN
HERPUD2	2.00373e-12	0.379394	0.578	0.236	6.75138e-08	3	HERPUD2
RPS291	2.21695e-12	0.458085	1	0.948	7.4698e-08	3	RPS29
CHST121	4.09087e-12	0.328247	0.33	0.099	1.37838e-07	3	CHST12
ISG201	5.41682e-12	0.527694	0.615	0.293	1.82514e-07	3	ISG20
PIK3IP1	6.48317e-12	0.3968	0.404	0.141	2.18444e-07	3	PIK3IP1
RPS121	6.89963e-12	0.381064	1	0.99	2.32476e-07	3	RPS12
RPL35A1	7.4545e-12	0.345018	1	0.983	2.51172e-07	3	RPL35A
RPS15	8.70032e-12	0.305464	1	0.988	2.93149e-07	3	RPS15
CREM1	1.81204e-11	0.584576	0.422	0.162	6.10549e-07	3	CREM
EPB41	2.10646e-11	0.2791	0.385	0.13	7.0975e-07	3	EPB41
ARID5B	2.39073e-11	0.330356	0.358	0.12	8.05534e-07	3	ARID5B
RPS4X1	2.39484e-11	0.342047	1	0.984	8.06919e-07	3	RPS4X
SUN2	3.49004e-11	0.490552	0.706	0.382	1.17593e-06	3	SUN2
TGIF1	4.13079e-11	0.251866	0.266	0.073	1.39183e-06	3	TGIF1
LYAR	4.25707e-11	0.362127	0.45	0.177	1.43438e-06	3	LYAR
CBLB	6.00393e-11	0.349027	0.294	0.091	2.02296e-06	3	CBLB
FAM107B	6.7991e-11	0.298459	0.459	0.176	2.29089e-06	3	FAM107B
ADD31	7.03598e-11	0.449455	0.67	0.348	2.3707e-06	3	ADD3
RPL191	7.0415e-11	0.281199	1	0.99	2.37256e-06	3	RPL19
AKR1B1	8.03963e-11	0.273859	0.339	0.11	2.70887e-06	3	AKR1B1
ATM	9.84078e-11	0.439889	0.688	0.357	3.31575e-06	3	ATM
NSMCE31	1.0003e-10	0.327598	0.422	0.16	3.37042e-06	3	NSMCE3
APMAP	1.04793e-10	0.350657	0.385	0.14	3.5309e-06	3	APMAP
RCN2	1.45566e-10	0.291688	0.385	0.137	4.90471e-06	3	RCN2
BCAS2	1.58144e-10	0.358097	0.578	0.263	5.32849e-06	3	BCAS2
RPL321	1.76036e-10	0.3696	1	0.992	5.93136e-06	3	RPL32
NAP1L4	2.11808e-10	0.313512	0.523	0.227	7.13667e-06	3	NAP1L4
PPP2R5C	3.89586e-10	0.424677	0.596	0.293	1.31267e-05	3	PPP2R5C
LDHB1	4.25949e-10	0.621682	0.688	0.412	1.43519e-05	3	LDHB
ARHGAP151	4.70443e-10	0.358495	0.578	0.265	1.58511e-05	3	ARHGAP15
TSEN541	5.31126e-10	0.295323	0.349	0.121	1.78958e-05	3	TSEN54
HIST1H4C1	8.45246e-10	0.293041	0.514	0.218	2.84797e-05	3	HIST1H4C
HCST	1.21835e-09	0.551191	0.927	0.756	4.10512e-05	3	HCST
SMCHD1	1.40984e-09	0.431392	0.89	0.558	4.75031e-05	3	SMCHD1
TXNIP1	1.90896e-09	0.449659	0.972	0.831	6.43204e-05	3	TXNIP
VPS37B	2.1742e-09	0.35264	0.459	0.199	7.32576e-05	3	VPS37B
RPS211	2.29481e-09	0.323787	1	0.978	7.73213e-05	3	RPS21
SIGIRR1	2.3472e-09	0.404937	0.688	0.379	7.90867e-05	3	SIGIRR
RPS51	2.47985e-09	0.371614	1	0.959	8.35562e-05	3	RPS5
2023-06-01	2.69415e-09	0.479485	0.642	0.332	9.07765e-05	3	JUN
FLT3LG	3.59264e-09	0.396215	0.505	0.24	0.00012105	3	FLT3LG
SNRNP2001	3.87431e-09	0.26401	0.569	0.26	0.000130541	3	SNRNP200
RPL341	4.18034e-09	0.288687	1	0.99	0.000140852	3	RPL34
MRFAP1L1	5.1352e-09	0.251951	0.321	0.115	0.000173025	3	MRFAP1L1
MZT2A1	6.43034e-09	0.315052	0.55	0.261	0.000216664	3	MZT2A
PRDM1	8.30482e-09	0.361632	0.275	0.095	0.000279823	3	PRDM1
ZNF3311	8.43186e-09	0.300631	0.404	0.159	0.000284103	3	ZNF331
RPLP21	8.913e-09	0.299542	1	0.988	0.000300315	3	RPLP2
RPL101	1.11762e-08	0.282175	1	0.993	0.00037657	3	RPL10
SARAF1	1.12672e-08	0.485538	1	0.903	0.000379638	3	SARAF
TNFAIP31	1.21664e-08	0.508125	0.789	0.5	0.000409934	3	TNFAIP3
MRPL10	1.27321e-08	0.27414	0.385	0.158	0.000428994	3	MRPL10
RPS251	1.29933e-08	0.347487	1	0.979	0.000437795	3	RPS25
PCSK7	1.41524e-08	0.301405	0.495	0.223	0.000476852	3	PCSK7
RBL2	1.64567e-08	0.308279	0.541	0.266	0.000554492	3	RBL2
NPM11	1.92093e-08	0.424936	0.945	0.805	0.000647238	3	NPM1
STK4	2.24117e-08	0.419612	0.78	0.515	0.00075514	3	STK4
GADD45A	2.44212e-08	0.325986	0.294	0.107	0.000822847	3	GADD45A
HLA-A	3.63233e-08	0.349429	1	0.97	0.00122388	3	HLA-A
ARPC5L1	4.1694e-08	0.366728	0.569	0.293	0.00140484	3	ARPC5L
RPL131	4.5025e-08	0.330905	1	0.992	0.00151707	3	RPL13
DUSP21	4.60889e-08	0.296892	0.899	0.554	0.00155292	3	DUSP2
SNHG12	4.66631e-08	0.250881	0.394	0.161	0.00157227	3	SNHG12
RPL181	4.67091e-08	0.254587	1	0.985	0.00157381	3	RPL18
RASAL3	6.00645e-08	0.329263	0.495	0.243	0.00202381	3	RASAL3
LEPROTL1	6.04923e-08	0.462965	0.752	0.525	0.00203823	3	LEPROTL1
CCNH	6.11839e-08	0.337314	0.55	0.277	0.00206153	3	CCNH
MYLIP	6.38365e-08	0.302443	0.55	0.279	0.00215091	3	MYLIP
RAB27A	6.98784e-08	0.295009	0.294	0.108	0.00235448	3	RAB27A
SPTAN1	7.02209e-08	0.25975	0.33	0.131	0.00236602	3	SPTAN1
CA5B	7.19576e-08	0.272649	0.385	0.162	0.00242454	3	CA5B
TSTD11	7.23293e-08	0.364226	0.569	0.302	0.00243706	3	TSTD1
KLF21	7.44278e-08	0.42391	0.954	0.704	0.00250777	3	KLF2
BTN3A2	7.87088e-08	0.381382	0.56	0.297	0.00265201	3	BTN3A2
RPS181	8.39732e-08	0.359668	1	0.981	0.00282939	3	RPS18
C5orf56	9.78327e-08	0.295888	0.505	0.246	0.00329638	3	C5orf56
TNFAIP8	1.00585e-07	0.359429	0.495	0.251	0.0033891	3	TNFAIP8
RPL51	1.10139e-07	0.323516	1	0.963	0.00371102	3	RPL5
ADH51	1.31647e-07	0.283704	0.459	0.212	0.0044357	3	ADH5
RPS101	1.34543e-07	0.343211	1	0.975	0.00453329	3	RPS10
RPL18A	1.48279e-07	0.257382	1	0.987	0.0049961	3	RPL18A
DEF6	1.59637e-07	0.299607	0.44	0.212	0.0053788	3	DEF6
TBC1D10C	1.61153e-07	0.361219	0.661	0.364	0.00542989	3	TBC1D10C
EEF1B21	1.84588e-07	0.360374	1	0.937	0.00621951	3	EEF1B2
YPEL3	2.14655e-07	0.359165	0.642	0.377	0.00723259	3	YPEL3
SRSF111	2.35815e-07	0.339453	0.826	0.566	0.00794556	3	SRSF11
PRMT2	3.05366e-07	0.34327	0.642	0.371	0.010289	3	PRMT2
CCNT1	3.22328e-07	0.287332	0.376	0.164	0.0108605	3	CCNT1
WIPF1	3.24439e-07	0.401068	0.78	0.497	0.0109317	3	WIPF1
GPR65	3.37981e-07	0.272097	0.606	0.316	0.0113879	3	GPR65
KIAA1551	3.72684e-07	0.306003	0.486	0.249	0.0125572	3	KIAA1551
SLC9A3R1	4.17732e-07	0.374558	0.789	0.513	0.0140751	3	SLC9A3R1
POLR3GL	4.57206e-07	0.293911	0.505	0.257	0.0154051	3	POLR3GL
CCND3	4.88253e-07	0.351122	0.927	0.714	0.0164512	3	CCND3
TMEM173	4.89318e-07	0.255456	0.358	0.158	0.0164871	3	TMEM173
FOXP1	6.05836e-07	0.334393	0.734	0.471	0.0204131	3	FOXP1
ARHGEF3	7.99932e-07	0.278198	0.394	0.181	0.0269529	3	ARHGEF3
PITPNC1	8.59415e-07	0.263555	0.376	0.178	0.0289571	3	PITPNC1
SH2D1B	8.97539e-07	0.359269	0.312	0.133	0.0302417	3	SH2D1B
CDK17	9.46502e-07	0.313787	0.349	0.155	0.0318914	3	CDK17
MZT2B1	1.16245e-06	0.313805	0.862	0.571	0.0391676	3	MZT2B
RPL36	1.21299e-06	0.307212	0.991	0.978	0.0408706	3	RPL36
TMEM170A	1.232e-06	0.252561	0.33	0.143	0.041511	3	TMEM170A
RPL91	1.26045e-06	0.280552	0.991	0.975	0.0424695	3	RPL9
DDX6	1.32378e-06	0.26954	0.606	0.331	0.0446034	3	DDX6
IMP3	1.50835e-06	0.268179	0.596	0.335	0.0508224	3	IMP3
YWHAQ	1.54543e-06	0.310419	0.761	0.487	0.0520718	3	YWHAQ
RPS61	1.84885e-06	0.295971	1	0.971	0.0622952	3	RPS6
NSA2	1.88051e-06	0.333433	0.872	0.605	0.0633619	3	NSA2
G3BP2	1.98229e-06	0.323584	0.606	0.351	0.0667912	3	G3BP2
PRRC2C	2.13179e-06	0.360859	0.853	0.622	0.0718286	3	PRRC2C
SPSB3	2.3049e-06	0.270328	0.67	0.396	0.0776613	3	SPSB3
MBP	2.50294e-06	0.345699	0.725	0.488	0.0843341	3	MBP
ERVK3-1	2.64087e-06	0.250785	0.339	0.151	0.0889815	3	ERVK3-1
VAMP21	2.69201e-06	0.268724	0.624	0.381	0.0907045	3	VAMP2
RGS11	4.65406e-06	0.343831	0.33	0.15	0.156814	3	RGS1
CAPN2	4.66263e-06	0.257666	0.734	0.449	0.157103	3	CAPN2
CLEC2B1	4.746e-06	0.377262	0.862	0.676	0.159912	3	CLEC2B
TBRG1	7.38737e-06	0.307699	0.633	0.402	0.24891	3	TBRG1
HMGB21	8.02165e-06	0.287971	0.633	0.368	0.270282	3	HMGB2
RNF187	8.22821e-06	0.260463	0.56	0.314	0.277241	3	RNF187
FOXN3	9.12067e-06	0.281193	0.532	0.309	0.307312	3	FOXN3
JAK1	1.3213e-05	0.336038	0.853	0.646	0.445197	3	JAK1
RPL221	1.50323e-05	0.251447	1	0.975	0.506499	3	RPL22
CUTA	1.5536e-05	0.29279	0.752	0.517	0.523471	3	CUTA
GIMAP11	1.56284e-05	0.278853	0.633	0.403	0.526583	3	GIMAP1
ST3GAL1	1.67285e-05	0.25354	0.514	0.292	0.563651	3	ST3GAL1
RUNX3	1.68574e-05	0.298138	0.578	0.358	0.567994	3	RUNX3
DDIT42	1.90782e-05	0.275113	0.743	0.442	0.64282	3	DDIT4
SNRPD21	2.46067e-05	0.286999	0.936	0.797	0.829098	3	SNRPD2
TMA71	4.2612e-05	0.253018	0.982	0.927	1	3	TMA7
GTF3A1	4.27369e-05	0.291362	0.752	0.513	1	3	GTF3A
MBNL1	5.04275e-05	0.259073	0.917	0.739	1	3	MBNL1
NDUFB9	6.039e-05	0.297326	0.789	0.556	1	3	NDUFB9
PIM21	7.68426e-05	0.283929	0.358	0.193	1	3	PIM2
KMT2E	7.87547e-05	0.257591	0.835	0.621	1	3	KMT2E
CXCR41	8.97393e-05	0.347066	0.835	0.636	1	3	CXCR4
TRAF3IP3	9.39574e-05	0.265977	0.706	0.517	1	3	TRAF3IP3
GNG21	0.000105997	0.289702	0.78	0.563	1	3	GNG2
PDLIM2	0.000108816	0.257997	0.633	0.392	1	3	PDLIM2
TOMM71	0.000122491	0.262372	1	0.902	1	3	TOMM7
EEF1G1	0.000257817	0.282738	0.982	0.877	1	3	EEF1G
NR4A21	0.00101482	0.307923	0.697	0.49	1	3	NR4A2
TTC39C1	0.00128331	0.329869	0.358	0.223	1	3	TTC39C
SERTAD11	0.00137902	0.316001	0.55	0.378	1	3	SERTAD1
LTB1	0.00212785	0.416476	0.679	0.562	1	3	LTB
RPL8	6.18766e-14	0.507615	0.989	0.992	2.08487e-09	4	RPL8
AIF11	1.31825e-12	0.648326	0.977	0.916	4.44171e-08	4	AIF1
RPL111	4.37051e-12	0.433327	1	0.992	1.4726e-07	4	RPL11
TMSB10	1.14518e-11	0.500062	0.989	0.995	3.85856e-07	4	TMSB10
ACTB1	1.42382e-11	0.598947	0.989	0.999	4.79741e-07	4	ACTB
SH3BGRL3	6.11957e-11	0.466124	1	0.989	2.06193e-06	4	SH3BGRL3
RPL391	9.05162e-11	0.458322	1	0.986	3.04985e-06	4	RPL39
FTH11	1.61601e-10	0.552449	1	1	5.44499e-06	4	FTH1
[truncated: 176 more rows]
