# Supplementary material for: Characterisation of macrophage infiltration and polarisation based on integrated transcriptomic and histological analyses in Primary Sjögren’s syndrome
Source: Front Immunol. 2023 Nov 3;14:1292146. doi: 10.3389/fimmu.2023.1292146 (PMC10656691; doi:10.3389/fimmu.2023.1292146)
Supplement: Supplementary file 6 [file Table_4.xls]

## Sheet: ssGSEA_op_sscombat13vs24_0705ma
	ss365	ss236	ss304	ss415	ss97	ss276	ss212	ss323	ss422	ss178	ss239	ss295	ss215	ss208	ss360	ss164	ss172	ss175	ss231	ss334	ss120	ss216	ss218	ss451	ss267	ss436	ss437	ss209	ss443	ss179	ss297	ss180	ss361	ss345	ss347	ss367
T_cell	0.182088	0.228591	0.126218	0.14348	0.164039	0.0578378	0.165185	0.22439	0.17804	0.222481	0.192437	0.254295	0.146051	0.17734	0.246771	0.221063	0.295043	0.191073	0.324771	0.17727	0.339477	0.190471	0.286529	0.436133	0.350822	0.338729	0.32505	0.397217	0.373851	0.255087	0.251789	0.287385	0.205871	0.198303	0.22737	0.269205
CD4T	0.186465	0.222994	0.135157	0.150643	0.172272	0.0786241	0.161211	0.216528	0.171723	0.222274	0.191361	0.2501	0.154555	0.181329	0.241617	0.220621	0.301845	0.179793	0.327411	0.171408	0.343833	0.187808	0.276799	0.439263	0.344812	0.344205	0.329795	0.399357	0.379007	0.250573	0.25641	0.29378	0.207466	0.199589	0.227334	0.263343
naive_CD4T	0.134794	0.170081	0.0805362	0.104675	0.11099	0.0500229	0.0917253	0.167265	0.10956	0.164402	0.132174	0.220813	0.0763654	0.145752	0.192587	0.1544	0.268574	0.128866	0.283354	0.0902675	0.284885	0.137037	0.221978	0.422387	0.311098	0.297159	0.295843	0.367692	0.338297	0.207424	0.178565	0.216247	0.170419	0.151035	0.188887	0.239465
CD4Tcm	0.207527	0.271029	0.220038	0.246625	0.247225	0.219399	0.211539	0.280271	0.244491	0.284697	0.253164	0.28546	0.238662	0.225235	0.272744	0.268252	0.311384	0.243932	0.31854	0.259669	0.340233	0.267756	0.303514	0.389295	0.345247	0.337376	0.331942	0.368283	0.34886	0.295597	0.280384	0.30539	0.296119	0.277994	0.315927	0.346043
CD4Temra	0.154765	0.193484	0.133736	0.129996	0.15494	0.0251374	0.130871	0.172864	0.137863	0.18496	0.172308	0.213521	0.144538	0.125321	0.220119	0.17926	0.232173	0.167634	0.259333	0.197506	0.288963	0.177195	0.247367	0.364886	0.29818	0.309743	0.255319	0.356124	0.300626	0.209434	0.246098	0.269799	0.182303	0.202237	0.204143	0.23058
CD4Tem	0.201704	0.250444	0.217801	0.206337	0.247792	0.132498	0.220781	0.253353	0.196844	0.263571	0.233254	0.282134	0.234708	0.208346	0.292846	0.266301	0.31904	0.250409	0.34707	0.25026	0.378175	0.240865	0.333219	0.429445	0.375287	0.370761	0.345326	0.413175	0.3979	0.301925	0.303815	0.337585	0.295794	0.277192	0.306635	0.335827
Th1	0.136859	0.166372	0.0956591	0.107129	0.104391	0.0121817	0.0846586	0.156886	0.132597	0.168915	0.129046	0.187618	0.0680292	0.108601	0.195461	0.155401	0.225136	0.127143	0.277575	0.111741	0.2794	0.114227	0.232707	0.389458	0.287019	0.284394	0.256401	0.361259	0.324306	0.190295	0.195692	0.229351	0.160063	0.160714	0.181602	0.227185
Th2	0.0744636	0.0848514	0.0381096	0.0393404	0.064251	-0.0058721	0.0763448	0.106267	0.0718287	0.0999948	0.0830632	0.122682	0.0739879	0.0669602	0.0989214	0.0983742	0.140821	0.0950812	0.179418	0.0675199	0.162568	0.0691831	0.138731	0.229757	0.177716	0.160588	0.158926	0.213715	0.189473	0.111353	0.127636	0.158135	0.0872821	0.077083	0.106971	0.131909
Th9	0.13162	0.196057	0.0813342	0.0943672	0.140821	0.0112003	0.1391	0.171551	0.146714	0.168092	0.141644	0.197714	0.0946628	0.12681	0.191544	0.166984	0.234657	0.139686	0.261941	0.124561	0.275442	0.139356	0.226553	0.364671	0.286463	0.275338	0.262732	0.328216	0.307249	0.198602	0.196666	0.227675	0.153017	0.146189	0.172684	0.211106
Th17	0.0889	0.116713	0.074932	0.0829162	0.0750251	0.0509585	0.0973367	0.139558	0.0970767	0.12258	0.102086	0.135365	0.0639329	0.0896459	0.129515	0.123568	0.162159	0.102822	0.181923	0.0856621	0.204062	0.101907	0.149482	0.269876	0.198253	0.183026	0.197708	0.237069	0.203106	0.132199	0.144165	0.153195	0.13634	0.134673	0.146113	0.188143
Th22	0.142372	0.190737	0.114061	0.101783	0.128672	0.0307404	0.121855	0.174351	0.138383	0.181601	0.151592	0.209549	0.113015	0.139752	0.200187	0.174069	0.231819	0.148042	0.265292	0.127742	0.293722	0.169016	0.241851	0.367507	0.284591	0.278209	0.268813	0.333537	0.310029	0.205844	0.210678	0.249008	0.167921	0.169782	0.196704	0.232625
Tfh	0.144539	0.158657	0.0602666	0.105385	0.117411	0.0223513	0.125541	0.141954	0.110867	0.169902	0.100535	0.18988	0.119315	0.129914	0.180182	0.172203	0.243967	0.156618	0.26921	0.0805953	0.259294	0.156827	0.210548	0.392813	0.294671	0.288028	0.27087	0.35298	0.327014	0.201713	0.176628	0.218996	0.175129	0.14744	0.185656	0.237428
Treg	0.0998143	0.115205	0.0369509	0.0787322	0.0919205	0.0490829	0.07815	0.120045	0.0906695	0.124142	0.086745	0.156556	0.0604321	0.102324	0.172545	0.124869	0.196026	0.10573	0.218796	0.0990066	0.213164	0.129773	0.173308	0.335875	0.255373	0.245136	0.224392	0.301134	0.262811	0.174091	0.15223	0.178467	0.117719	0.104088	0.128356	0.182043
CD8T	0.182261	0.232507	0.121295	0.139542	0.160109	0.0704179	0.161762	0.222744	0.178792	0.217232	0.198627	0.249598	0.132375	0.158643	0.240798	0.211438	0.287824	0.18817	0.324622	0.162211	0.339255	0.189421	0.289458	0.434039	0.347105	0.333324	0.319853	0.40182	0.373739	0.242186	0.26237	0.285087	0.202214	0.196799	0.221152	0.259755
naive_CD8T	0.126179	0.168154	0.0683969	0.0946753	0.0986964	0.035246	0.0863024	0.167128	0.107126	0.158094	0.126737	0.220411	0.059071	0.139661	0.190776	0.147235	0.261016	0.130866	0.277226	0.084022	0.276123	0.13327	0.222449	0.418783	0.311365	0.288967	0.289479	0.36317	0.330978	0.205812	0.167065	0.204138	0.165655	0.145247	0.184982	0.24062
CD8Tcm	0.176253	0.194792	0.144281	0.15301	0.139346	0.125759	0.158832	0.195375	0.161651	0.185893	0.178584	0.22711	0.142533	0.178413	0.203361	0.179647	0.253002	0.176095	0.257942	0.141837	0.263823	0.174895	0.232412	0.344997	0.273767	0.266195	0.274893	0.314115	0.293529	0.216015	0.207288	0.226086	0.178997	0.183304	0.202558	0.231893
CD8Temra	0.22478	0.217913	0.187406	0.193651	0.182011	0.153865	0.200779	0.212419	0.199261	0.234645	0.227228	0.25156	0.216299	0.213305	0.249069	0.237599	0.270956	0.217684	0.276336	0.223074	0.301154	0.254427	0.28408	0.342666	0.301026	0.312494	0.298576	0.34552	0.309717	0.272821	0.258971	0.293629	0.22703	0.247081	0.246608	0.26157
CD8Tem	0.113469	0.137598	0.0702333	0.0651446	0.102019	-0.000453341	0.0864423	0.136147	0.0859275	0.147664	0.104052	0.183582	0.111669	0.106973	0.199828	0.160649	0.223874	0.144633	0.245232	0.129503	0.251291	0.118978	0.206302	0.375108	0.285733	0.284235	0.23496	0.345089	0.29864	0.183838	0.207023	0.224962	0.13324	0.126399	0.147052	0.192492
CD8TRM	0.183646	0.226176	0.142575	0.180229	0.184766	0.109693	0.167477	0.218391	0.187955	0.21713	0.202684	0.233319	0.164215	0.165819	0.25267	0.197014	0.259077	0.184603	0.290508	0.180369	0.315259	0.216012	0.275772	0.368871	0.323238	0.306064	0.274313	0.343147	0.334482	0.253596	0.265414	0.284646	0.208141	0.188317	0.220538	0.244767
exhausted_CD8T	0.119902	0.151943	0.0929717	0.123971	0.135617	0.0787364	0.112018	0.151817	0.129518	0.162756	0.143836	0.178028	0.113202	0.135021	0.170452	0.170749	0.204355	0.149623	0.220197	0.144624	0.239162	0.16323	0.201198	0.33076	0.261117	0.253273	0.229452	0.304526	0.266122	0.19616	0.181045	0.212701	0.16573	0.153909	0.172535	0.228012
NKT	0.150441	0.168527	0.118349	0.136202	0.142588	0.0605926	0.130616	0.17179	0.13989	0.171778	0.160976	0.211675	0.142966	0.135745	0.237738	0.16635	0.221025	0.153441	0.246216	0.153878	0.276461	0.190356	0.248369	0.334713	0.2769	0.297706	0.263944	0.326927	0.293738	0.219526	0.232874	0.256783	0.16296	0.174885	0.184023	0.203473
B_cell	0.137722	0.145782	0.139093	0.148398	0.188749	0.102733	0.180872	0.132911	0.142647	0.193	0.108057	0.274987	0.200698	0.173936	0.212272	0.200357	0.289219	0.201846	0.322235	0.094305	0.178468	0.209924	0.24515	0.434522	0.330442	0.288379	0.31635	0.414746	0.391999	0.257792	0.18735	0.253048	0.180825	0.108931	0.257753	0.243665
naive_B	0.25327	0.240248	0.241127	0.250561	0.269399	0.158067	0.256364	0.232783	0.210702	0.265491	0.210954	0.333116	0.222579	0.169012	0.287222	0.276298	0.313567	0.213661	0.366332	0.217742	0.250863	0.230363	0.303891	0.448209	0.33953	0.342704	0.331536	0.427394	0.395862	0.257241	0.218523	0.265815	0.259233	0.221758	0.315714	0.305156
transitional_B	0.209187	0.201726	0.202858	0.210514	0.237096	0.173834	0.230529	0.191102	0.199094	0.24052	0.186885	0.30888	0.246895	0.224742	0.25661	0.246679	0.320949	0.247908	0.348709	0.17247	0.228506	0.254498	0.283954	0.443847	0.355582	0.320128	0.343745	0.426914	0.407724	0.294447	0.235523	0.290429	0.230478	0.18002	0.294618	0.282804
activated_B	0.156859	0.155772	0.152706	0.172873	0.182541	0.130103	0.157691	0.159727	0.138776	0.20402	0.126599	0.263312	0.203254	0.159377	0.231142	0.206552	0.286904	0.207067	0.321323	0.133121	0.207687	0.214448	0.261385	0.425322	0.330745	0.297372	0.323517	0.404409	0.389951	0.267985	0.193209	0.275396	0.19144	0.152504	0.259881	0.237843
unswitched_memory_B	0.169263	0.175511	0.155423	0.173727	0.181365	0.131304	0.163425	0.159391	0.151129	0.207968	0.128807	0.272873	0.201627	0.155621	0.2412	0.206074	0.289482	0.214975	0.331412	0.132485	0.200573	0.216741	0.275491	0.42894	0.341562	0.28508	0.328182	0.407164	0.395221	0.264155	0.187886	0.279494	0.191444	0.142949	0.255332	0.233079
switched_memory_B	0.248159	0.221315	0.224337	0.237972	0.219827	0.200429	0.226377	0.217079	0.211476	0.254956	0.209683	0.317108	0.217785	0.192787	0.291178	0.273824	0.333851	0.266916	0.339578	0.216284	0.2646	0.267722	0.300769	0.417691	0.347498	0.331479	0.341751	0.406642	0.383091	0.305023	0.241946	0.31131	0.245679	0.216879	0.293271	0.28551
plasma_cell	0.303337	0.296294	0.297836	0.302727	0.301786	0.285748	0.3008	0.287565	0.293126	0.311863	0.291126	0.345526	0.308447	0.288644	0.324247	0.307147	0.355294	0.310473	0.372944	0.300761	0.302919	0.313633	0.33763	0.438062	0.385071	0.35402	0.377391	0.419566	0.416159	0.337249	0.31271	0.34035	0.299764	0.283443	0.333394	0.322287
NK	0.0727031	0.0727079	0.059711	0.083908	0.0762184	0.0215669	0.0273161	0.0748016	0.0254504	0.104044	0.0844947	0.128814	0.0761792	0.0142623	0.161172	0.126866	0.126306	0.101542	0.13599	0.147613	0.236871	0.15656	0.161024	0.265154	0.211874	0.247655	0.196935	0.25792	0.19737	0.165854	0.235954	0.24136	0.112795	0.103651	0.108392	0.174763
Myeloid_cells	0.0977175	0.129567	0.13911	0.14805	0.0956733	0.131594	0.173665	0.17887	0.170603	0.219111	0.244675	0.154307	0.163897	0.120348	0.187113	0.204291	0.161667	0.167265	0.238311	0.160242	0.293431	0.18302	0.198815	0.313065	0.235697	0.301724	0.242635	0.217787	0.27904	0.244868	0.244122	0.1947	0.201194	0.127862	0.235915	0.245089
DC	0.103417	0.0998624	0.0997621	0.165907	0.109632	0.0967154	0.0688464	0.145905	0.0722455	0.156973	0.0923796	0.0999079	0.130297	0.103684	0.221198	0.169164	0.172553	0.0837039	0.116218	0.149942	0.304707	0.139903	0.128222	0.342545	0.18218	0.264145	0.242604	0.189269	0.185263	0.244759	0.253734	0.169021	0.0582458	0.109791	0.177338	0.0917571
DC1	0.126007	0.126331	0.117294	0.132065	0.115614	0.110991	0.133249	0.164864	0.109402	0.14405	0.141082	0.150086	0.156486	0.122138	0.155015	0.139141	0.151192	0.169062	0.166011	0.157397	0.204392	0.151968	0.16925	0.242008	0.201624	0.217952	0.201096	0.214149	0.200091	0.195794	0.210296	0.20147	0.175221	0.114418	0.1635	0.14303
DC2	0.143809	0.151854	0.169798	0.20435	0.131288	0.144843	0.127393	0.184648	0.146095	0.192601	0.14726	0.166306	0.152005	0.148302	0.204261	0.189936	0.20085	0.122408	0.165723	0.165891	0.287096	0.162795	0.185832	0.324769	0.205186	0.259487	0.241874	0.205604	0.233842	0.246964	0.229995	0.197013	0.165911	0.217321	0.249551	0.193611
DC3	0.198471	0.200893	0.166091	0.188614	0.169046	0.182161	0.201115	0.203113	0.15817	0.243786	0.187454	0.244513	0.174605	0.196604	0.24183	0.230877	0.261381	0.226045	0.26306	0.191656	0.316655	0.235424	0.232166	0.37287	0.305745	0.305392	0.327801	0.301739	0.299403	0.272654	0.265448	0.261713	0.242684	0.245156	0.267346	0.254729
pDC	0.11836	0.130936	0.123943	0.153632	0.15702	0.0893226	0.0968148	0.126854	0.109866	0.135963	0.109038	0.155435	0.142914	0.128986	0.174808	0.142437	0.191053	0.151929	0.180291	0.124804	0.164804	0.157842	0.162121	0.291794	0.239716	0.249963	0.236613	0.268767	0.23582	0.174262	0.203779	0.1864	0.152645	0.176384	0.163543	0.172488
neutrophils	-0.135097	-0.243668	-0.136961	-0.183569	-0.0642318	-0.179078	-0.0269404	-0.127198	-0.07893	-0.0184557	-0.223676	0.00745347	-0.0312404	-0.0544117	-0.0187337	-0.0255364	0.0488345	-0.0438484	0.0219671	-0.47545	-0.0326165	0.187931	-0.016552	0.216327	0.0806692	0.118746	0.0693679	0.188632	0.140769	0.197905	-0.0150085	0.138825	-0.073589	-0.155083	0.00349091	-0.0162805
Monocytes1	0.259367	0.20231	0.165262	0.209917	0.116488	0.207706	0.227825	0.238149	0.160719	0.277677	0.221538	0.268133	0.226219	0.221663	0.224542	0.249946	0.217791	0.21411	0.235034	0.214315	0.262892	0.332132	0.237285	0.300215	0.272887	0.288235	0.335137	0.244668	0.251079	0.35656	0.295177	0.286197	0.23632	0.229913	0.260527	0.243692
Monocytes2	0.26883	0.235371	0.268663	0.274531	0.255295	0.228327	0.263723	0.247745	0.229526	0.264198	0.241246	0.271469	0.27457	0.243666	0.316309	0.259699	0.27371	0.284465	0.272914	0.279472	0.292583	0.315255	0.321138	0.311499	0.332705	0.349756	0.347865	0.342877	0.288247	0.328173	0.308234	0.312419	0.260861	0.275539	0.271922	0.226868
M0	-0.0193031	-0.11001	-0.0486208	-0.0104685	-0.0448691	-0.060118	-0.129071	-0.00465937	-0.0827492	-0.000363068	0.111371	-0.00332812	-0.0409964	-0.0222379	0.070647	0.0521002	-0.0228733	0.0183349	0.0321618	0.0399375	0.0119207	0.0317684	-0.0216328	0.0337956	0.0845343	0.127104	0.0449902	0.08166	0.00599062	-0.00904644	0.0530684	0.0103777	-0.0620241	-0.00353991	0.0104685	0.116666
M1	-0.221218	-0.057864	-0.0463616	-0.0446374	-0.0444887	-0.0356401	-0.0294732	-0.0289337	-0.0286937	-0.0279812	-0.0263129	-0.0233794	-0.0176921	-0.0170554	-0.0169818	-0.0115017	-0.0102968	-0.0102826	0.000280808	0.0020738	0.00904029	0.0117208	0.0166306	0.0198338	0.0261022	0.0334197	0.0453224	0.0466864	0.0467976	0.0468267	0.0513277	0.0552628	0.0608913	0.0663963	0.0999906	0.109218
M2A	0.00922142	0.0217655	0.0653419	0.0438531	-0.0138212	-0.0145564	0.0369185	0.0538312	-0.00761728	0.0769026	0.00691685	0.0611907	0.0876405	0.0343572	0.0486819	0.050848	0.0587213	0.0394276	0.0458161	0.0812058	0.145261	0.0954208	0.0798757	0.141871	0.0780916	0.143668	0.137738	0.15494	0.149968	0.132093	0.149007	0.187566	0.0751448	0.139141	0.111064	0.0796731
M2B	-0.258864	-0.00384293	0.0328493	0.0432689	0.0359721	0.0072045	0.0399111	0.0668984	-0.0119368	0.0318752	0.025788	0.0487104	0.0495186	0.0426973	0.0429153	0.0334986	0.0891025	0.0304893	0.101463	0.0328729	0.138518	0.0688848	0.109699	0.206569	0.13247	0.120358	0.136571	0.170096	0.181023	0.113947	0.117832	0.129534	0.164924	0.186559	0.199985	0.18534
M2C	0.150117	0.0308847	0.0759656	0.0358368	0.0787698	-0.0233455	0.0928574	0.0271349	-0.0489887	0.130449	0.0295926	0.141759	0.124952	0.0456504	0.0466755	0.108552	0.209079	0.104134	0.2379	0.0722947	0.196399	0.0982539	0.145968	0.330427	0.228938	0.268363	0.261883	0.3033	0.303599	0.184277	0.134917	0.24836	0.194533	0.184654	0.186716	0.19969
M2D	0.0737211	0.0697271	0.146096	0.057438	0.105884	0.0813769	0.105591	0.101652	0.0705267	0.144199	0.109179	0.160459	0.0708884	0.0614505	0.0170014	0.108986	0.163864	0.111415	0.16845	0.0835633	0.215782	0.0533003	0.104856	0.210483	0.136785	0.149274	0.176095	0.165165	0.202064	0.0917195	0.145626	0.176961	0.162542	0.173554	0.155199	0.17345
Mast_cell	0.164784	0.194562	0.186215	0.19336	0.115178	0.162189	0.196942	0.216783	0.17272	0.220438	0.205739	0.166791	0.162697	0.146792	0.137121	0.205457	0.151898	0.134929	0.190959	0.113154	0.230095	0.167033	0.226435	0.185262	0.190748	0.159031	0.178823	0.151134	0.200308	0.197278	0.182295	0.23626	0.124586	0.272204	0.274998	0.165385
Serous Acinar	0.498977	0.498126	0.497747	0.498742	0.498922	0.4987	0.498766	0.498633	0.498296	0.496818	0.498054	0.497584	0.498367	0.497397	0.497908	0.498736	0.498452	0.498977	0.496658	0.498626	0.497698	0.498319	0.497968	0.495506	0.498428	0.497467	0.497976	0.494438	0.496471	0.498271	0.497708	0.497306	0.497771	0.498018	0.498	0.497704
Mucous Acinar	0.499077	0.498583	0.499108	0.499067	0.499017	0.498513	0.498906	0.498301	0.499148	0.499027	0.499037	0.499047	0.498402	0.499541	0.498654	0.498916	0.499178	0.497877	0.498684	0.498906	0.497323	0.498059	0.498623	0.497333	0.49697	0.499067	0.49826	0.498291	0.498119	0.4982	0.497686	0.497636	0.498684	0.498815	0.498291	0.498432
Intercalated Duct	0.496768	0.496072	0.496647	0.498704	0.496979	0.494438	0.472412	0.496284	0.496193	0.497706	0.496677	0.496526	0.496858	0.495104	0.497494	0.495527	0.489264	0.494317	-0.500459	0.496284	0.498825	0.496284	0.495951	0.494256	0.495769	0.497978	0.496011	0.494952	0.492744	0.497403	0.496737	0.491533	0.495043	0.495981	0.497161	0.497796
Striated Duct	0.374976	0.401457	0.414515	0.418977	0.45192	0.378261	0.373665	0.382851	0.377618	0.436198	0.40854	0.404516	0.419561	0.438093	0.430042	0.407864	0.346536	0.408365	0.381959	0.418574	0.471136	0.430313	0.386179	0.432023	0.414044	0.441456	0.435692	0.425934	0.407796	0.421757	0.451404	0.357846	0.40946	0.413016	0.448255	0.474467
Ionocyte	0.252451	0.303013	0.163161	0.274099	0.159124	0.155089	0.162446	0.154881	0.212503	0.280815	0.160428	0.196142	0.297404	0.133975	0.30958	0.294841	0.230135	0.1333	0.0719671	0.29298	0.176297	0.274817	0.130715	0.0756774	0.206454	0.226566	0.113987	0.126662	0.224409	0.279102	0.337097	0.27361	0.156449	0.217081	0.279931	0.318166
Excretory Duct	0.442598	0.41716	0.456002	0.470218	0.46175	0.425807	0.424824	0.375271	0.439634	0.459734	0.445602	0.434297	0.417629	0.429602	0.469423	0.41907	0.376199	0.452015	0.437993	0.444249	0.459091	0.433987	0.442495	0.382578	0.409606	0.469414	0.401003	0.439895	0.41858	0.389684	0.432046	0.388508	0.434582	0.422545	0.44936	0.469541
Myoepithelial	0.415416	0.396513	0.410689	0.412149	0.424626	0.401748	0.394526	0.41933	0.400494	0.397159	0.411322	0.415976	0.425304	0.422984	0.425167	0.391562	0.395673	0.403481	0.381253	0.424269	0.408611	0.404595	0.42165	0.38064	0.391514	0.416498	0.406289	0.421921	0.404837	0.398273	0.421846	0.400378	0.399965	0.397998	0.396373	0.393402
Basal	0.412776	0.38131	0.38212	0.333861	0.401305	0.369034	0.329405	0.35877	0.387734	0.32143	0.416519	0.408198	0.301165	0.408842	0.298408	0.327883	0.352356	0.316765	0.340164	0.33071	0.415027	0.308478	0.383044	0.33195	0.286448	0.304077	0.340615	0.312496	0.308929	0.297312	0.275386	0.31796	0.326537	0.30436	0.322728	0.278051
Stromal	0.419046	0.39936	0.387068	0.401017	0.340309	0.382457	0.302539	0.355066	0.388695	0.445934	0.372781	0.397494	0.0607932	0.397603	0.378106	0.441385	0.40734	0.359372	0.400681	0.371113	0.448158	0.3142	0.377864	0.459297	0.346338	0.450822	0.409242	0.435764	0.425816	0.421132	0.342537	0.442717	0.37101	0.381654	0.3733	0.352319
Endothelial	0.36691	0.373567	0.368574	0.343493	0.372568	0.343523	0.24967	0.317352	0.330422	0.383793	0.341647	0.39405	0.0930362	0.348212	0.391115	0.292663	0.363219	0.357894	0.454077	0.348757	0.423852	0.123594	0.435197	0.446664	0.412173	0.394564	0.412385	0.419041	0.452897	0.377167	0.336413	0.402733	0.45444	0.100055	0.421461	0.361222
